# Supplementary material for: Crystal structure of ethyl 5-[3-(di­methyl­amino)­acrylo­yl]-2-{[(di­methyl­amino)­methyl­idene]­amino}-4-methylthio­phene-3-carb­oxy­late
Source: Acta Crystallogr E Crystallogr Commun. 2015 Nov 4;71(Pt 12):o908–9. doi: 10.1107/S2056989015018885 (PMC4719874; doi:10.1107/S2056989015018885)
Supplement: Supplementary file 1 [file e-71-0o908-sup1.cif]

##############################################################################
#                                                                            #
# This CIF contains the data in a paper accepted for publication in          #
# Acta Crystallographica Section E. It conforms to the requirements of       #
# Notes for Authors for Acta Crystallographica Section E, and has been       #
# peer reviewed under the auspices of the IUCr Commission on Journals.       #
#                                                                            #
# Full details of the Crystallographic Information File format               #
# are given in the paper "The Crystallographic Information File (CIF):       #
# a New Standard Archive File for Crystallography" by S. R. Hall, F. H.      #
# Allen and I. D. Brown [Acta Cryst. (1991), A47, 655-685].                  #
#                                                                            #
# The current version of the core CIF dictionary is obtainable from          #
# ftp://ftp.iucr.org/pub/cif_core.dic.                                       #
#                                                                            #
# Software is freely available for graphical display of the structure(s)     #
# in this CIF. For information consult the CIF software page                 #
# http://www.iucr.org/resources/cif/software.                                #
#                                                                            #
# This file may be used for bona fide research purposes within the           #
# scientific community so long as proper attribution is given to the journal # 
# article from which it was obtained.                                        #
#                                                                            #
##############################################################################
data_global
_audit_creation_method     'PLATON <TABLE ACC> option'
_journal_date_recd_electronic     2015-08-20
_journal_date_accepted     2015-10-07
_journal_name_full     'Acta Crystallographica, Section E'
_journal_year     2015
_journal_volume     71
_journal_issue     12
_journal_page_first     o908
_journal_page_last     o909
_journal_paper_category     HO
_journal_paper_doi     10.1107/S2056989015018885
_journal_coeditor_code     HB7489
_publ_contact_author_name
;
 'Noor Shahina Begum'
;
_publ_contact_author_address
;
 Department of Studies in Chemistry
 Central College Campus
 Bangalore University
 Bangalore, 560 001
 India
;
_publ_contact_author_email     'noorsb@rediffmail.com'
_publ_contact_author_fax     '(91) 80 2296 1331'
_publ_contact_author_phone     '(91) 80 2296 1344'
_publ_section_title
;\
Crystal structure of ethyl
5-[3-(dimethylamino)acryloyl]-\
2-{[(dimethylamino)methylidene]amino}-\
4-methyl-thiophene-3-carboxylate
;
_publ_section_title_footnote     .
loop_
    _publ_author_name
    _publ_author_address
    'Krishnamurthy, M. S.'
;
 Department of Studies in Chemistry,
 Central College Campus,
 Bangalore University,
 Bangalore 560 001,
 Karnataka
 India
;
    'Prasad, N. L.'
;
 Department of Studies in Chemistry,
 Central College Campus,
 Bangalore University,
 Bangalore 560 001,
 Karnataka
 India
;
    'Nagarajaiah, H.'
;
 Department of Studies in Chemistry,
 Central College Campus,
 Bangalore University,
 Bangalore 560 001,
 Karnataka
 India
;
    'Noor Shahina Begum'
;
 Department of Studies in Chemistry,
 Central College Campus,
 Bangalore University,
 Bangalore 560 001,
 Karnataka
 India
;
data_I
_audit_creation_method     SHELXL-97
_database_code_depnum_ccdc_archive     'CCDC 1430038'
_chemical_name_systematic
;\
Ethyl 5-[3-(dimethylamino)acryloyl]-\
2-{[(dimethylamino)methylidene]amino}-\
4-methyl-thiophene-3-carboxylate
;
_chemical_name_common     ?
_chemical_formula_moiety     'C16 H23 N3 O3 S'
_chemical_formula_sum     'C16 H23 N3 O3 S'
_chemical_formula_iupac     'C16 H23 N3 O3 S'
_chemical_formula_weight     337.43
_chemical_melting_point     ?
_symmetry_cell_setting     triclinic
_symmetry_space_group_name_H-M     'P -1'
_symmetry_space_group_name_Hall     '-P 1'
loop_
    _symmetry_equiv_pos_as_xyz
    'x, y, z'
    '-x, -y, -z'
_cell_length_a     7.6954(5)
_cell_length_b     8.1799(5)
_cell_length_c     13.9626(9)
_cell_angle_alpha     95.928(2)
_cell_angle_beta     103.685(2)
_cell_angle_gamma     90.137(2)
_cell_volume     849.07(9)
_cell_formula_units_Z     2
_cell_measurement_reflns_used     2991
_cell_measurement_theta_min     2.50
_cell_measurement_theta_max     25.00
_cell_measurement_temperature     100(2)
_exptl_crystal_description     'block'
_exptl_crystal_colour     colorless
_exptl_crystal_size_max     0.17
_exptl_crystal_size_mid     0.16
_exptl_crystal_size_min     0.15
_exptl_crystal_density_diffrn     1.320
_exptl_crystal_density_meas     ?
_exptl_crystal_density_method     'not measured'
_exptl_crystal_F_000     360
_exptl_absorpt_coefficient_mu     0.209
_exptl_absorpt_correction_type     multi-scan
_exptl_absorpt_process_details
;
(SADABS; Bruker, 1998)
;
_exptl_absorpt_correction_T_min     0.9634
_exptl_absorpt_correction_T_max     0.9674
_exptl_special_details
;
;
_diffrn_ambient_temperature     100(2)
_diffrn_radiation_type     MoK\a
_diffrn_radiation_wavelength     0.71073
_diffrn_radiation_source     'fine-focus sealed tube'
_diffrn_radiation_monochromator     graphite
_diffrn_measurement_device_type     'Bruker SMART APEX CCD'
_diffrn_measurement_method     '\w scans'
_diffrn_detector_area_resol_mean     ?
_diffrn_reflns_number     5876
_diffrn_reflns_av_R_equivalents     0.0160
_diffrn_reflns_av_sigmaI/netI     0.0236
_diffrn_reflns_theta_min     2.50
_diffrn_reflns_theta_max     25.00
_diffrn_reflns_theta_full     25.00
_diffrn_measured_fraction_theta_max     0.997
_diffrn_measured_fraction_theta_full     0.997
_diffrn_reflns_limit_h_min     -9
_diffrn_reflns_limit_h_max     8
_diffrn_reflns_limit_k_min     -9
_diffrn_reflns_limit_k_max     9
_diffrn_reflns_limit_l_min     -11
_diffrn_reflns_limit_l_max     16
_diffrn_standards_number     ?
_diffrn_standards_interval_count     ?
_diffrn_standards_interval_time     ?
_diffrn_standards_decay_%     ?
_refine_special_details
;
Refinement of <i>F</i>^2^ against ALL reflections. The weighted <i>R</i>-factor
<i>wR</i> and goodness of fit <i>S</i> are based on <i>F</i>^2^, conventional
<i>R</i>-factors <i>R</i> are based on <i>F</i>, with <i>F</i> set to zero for
negative <i>F</i>^2^. The threshold expression of <i>F</i>^2^ >
2\s(<i>F</i>^2^) is used only for calculating <i>R</i>-factors(gt) <i>etc</i>.
and is not relevant to the choice of reflections for refinement.
<i>R</i>-factors based on <i>F</i>^2^ are statistically about twice as large
as those based on <i>F</i>, and <i>R</i>- factors based on ALL data will be
even larger.
;
_reflns_number_total     2991
_reflns_number_gt     2646
_reflns_threshold_expression     I>2\s(I)
_refine_ls_structure_factor_coef     Fsqd
_refine_ls_matrix_type     full
_refine_ls_R_factor_all     0.0382
_refine_ls_R_factor_gt     0.0321
_refine_ls_wR_factor_gt     0.0855
_refine_ls_wR_factor_ref     0.0886
_refine_ls_goodness_of_fit_ref     1.022
_refine_ls_restrained_S_all     1.022
_refine_ls_number_reflns     2991
_refine_ls_number_parameters     214
_refine_ls_number_restraints     0
_refine_ls_hydrogen_treatment     constr
_refine_ls_weighting_scheme     calc
_refine_ls_weighting_details
         'calc w=1/[\s^2^(Fo^2^)+(0.0528P)^2^+0.3093P] where P=(Fo^2^+2Fc^2^)/3'
_atom_sites_solution_hydrogens     geom
_atom_sites_solution_primary     direct
_atom_sites_solution_secondary     difmap
_refine_ls_shift/su_max     0.000
_refine_ls_shift/su_mean     0.000
_refine_diff_density_max     0.273
_refine_diff_density_min     -0.189
_refine_ls_extinction_method     none
_refine_ls_extinction_coef     ?
loop_
    _atom_type_symbol
    _atom_type_description
    _atom_type_scat_dispersion_real
    _atom_type_scat_dispersion_imag
    _atom_type_scat_source
    'C' 'C' 0.0033 0.0016
                         'International Tables Vol C Tables 4.2.6.8 and 6.1.1.4'
    'H' 'H' 0.0000 0.0000
                         'International Tables Vol C Tables 4.2.6.8 and 6.1.1.4'
    'N' 'N' 0.0061 0.0033
                         'International Tables Vol C Tables 4.2.6.8 and 6.1.1.4'
    'O' 'O' 0.0106 0.0060
                         'International Tables Vol C Tables 4.2.6.8 and 6.1.1.4'
    'S' 'S' 0.1246 0.1234
                         'International Tables Vol C Tables 4.2.6.8 and 6.1.1.4'
_computing_data_collection
;
SMART (Bruker, 1998)
;
_computing_cell_refinement
;
SAINT-Plus (Bruker, 1998)
;
_computing_data_reduction
;
SAINT-Plus (Bruker, 1998)
;
_computing_structure_solution
;
SHELXS97 (Sheldrick, 2008)
;
_computing_structure_refinement
;
SHELXL97 (Sheldrick, 2008)
;
_computing_molecular_graphics
;
ORTEP-3 for Windows (Farrugia, 2012) and CAMERON (Watkin <i>et al.</i>,
1996)
;
_computing_publication_material
;
WinGX (Farrugia, 2012)
;
loop_
    _atom_site_type_symbol
    _atom_site_label
    _atom_site_fract_x
    _atom_site_fract_y
    _atom_site_fract_z
    _atom_site_U_iso_or_equiv
    _atom_site_adp_type
    _atom_site_calc_flag
    _atom_site_refinement_flags
    _atom_site_occupancy
    _atom_site_symmetry_multiplicity
    _atom_site_disorder_assembly
    _atom_site_disorder_group
    S S1 0.02778(5) 0.86621(4) 0.39020(3) 0.01529(13) Uani d . 1 1 . .
    O O1 -0.26349(16) 0.82247(14) 0.03518(8) 0.0269(3) Uani d . 1 1 . .
    O O2 -0.15686(14) 1.07646(13) 0.09662(7) 0.0181(3) Uani d . 1 1 . .
    O O3 -0.41534(15) 0.62783(15) 0.39383(8) 0.0255(3) Uani d . 1 1 . .
    N N1 0.15977(16) 1.01180(15) 0.25146(9) 0.0150(3) Uani d . 1 1 . .
    N N2 0.44236(16) 1.13376(16) 0.31336(9) 0.0172(3) Uani d . 1 1 . .
    N N3 -0.10460(16) 0.56379(15) 0.67393(9) 0.0162(3) Uani d . 1 1 . .
    C C1 0.2971(2) 1.05575(18) 0.32371(11) 0.0157(3) Uani d . 1 1 . .
    H H1 0.2938 1.0306 0.3882 0.019 Uiso calc R 1 1 . .
    C C2 0.0200(2) 0.93094(17) 0.27440(11) 0.0140(3) Uani d . 1 1 . .
    C C3 -0.14156(19) 0.88099(18) 0.20962(11) 0.0142(3) Uani d . 1 1 . .
    C C4 -0.2563(2) 0.78787(18) 0.25248(11) 0.0147(3) Uani d . 1 1 . .
    C C5 -0.18389(19) 0.77234(18) 0.35108(11) 0.0147(3) Uani d . 1 1 . .
    C C6 0.4627(2) 1.1762(2) 0.21829(12) 0.0213(4) Uani d . 1 1 . .
    H H6A 0.5572 1.1107 0.1983 0.032 Uiso calc R 1 1 . .
    H H6B 0.4950 1.2934 0.2238 0.032 Uiso calc R 1 1 . .
    H H6C 0.3497 1.1533 0.1685 0.032 Uiso calc R 1 1 . .
    C C7 0.5897(2) 1.1801(2) 0.39906(12) 0.0242(4) Uani d . 1 1 . .
    H H7A 0.5567 1.1532 0.4593 0.036 Uiso calc R 1 1 . .
    H H7B 0.6153 1.2986 0.4042 0.036 Uiso calc R 1 1 . .
    H H7C 0.6963 1.1198 0.3913 0.036 Uiso calc R 1 1 . .
    C C8 -0.19266(19) 0.91884(19) 0.10487(11) 0.0164(3) Uani d . 1 1 . .
    C C9 -0.2086(2) 1.1249(2) -0.00331(11) 0.0221(4) Uani d . 1 1 . .
    H H9A -0.3396 1.1106 -0.0295 0.027 Uiso calc R 1 1 . .
    H H9B -0.1485 1.0563 -0.0478 0.027 Uiso calc R 1 1 . .
    C C10 -0.1529(3) 1.3026(2) 0.00224(13) 0.0306(4) Uani d . 1 1 . .
    H H10A -0.2159 1.3696 0.0449 0.046 Uiso calc R 1 1 . .
    H H10B -0.1830 1.3384 -0.0644 0.046 Uiso calc R 1 1 . .
    H H10C -0.0236 1.3155 0.0299 0.046 Uiso calc R 1 1 . .
    C C11 -0.4355(2) 0.7165(2) 0.19573(12) 0.0197(3) Uani d . 1 1 . .
    H H11A -0.4507 0.6055 0.2135 0.030 Uiso calc R 1 1 . .
    H H11B -0.4428 0.7115 0.1245 0.030 Uiso calc R 1 1 . .
    H H11C -0.5302 0.7860 0.2122 0.030 Uiso calc R 1 1 . .
    C C12 -0.2594(2) 0.68572(18) 0.42080(11) 0.0158(3) Uani d . 1 1 . .
    C C13 -0.1447(2) 0.67102(18) 0.51655(11) 0.0160(3) Uani d . 1 1 . .
    H H13 -0.0280 0.7203 0.5334 0.019 Uiso calc R 1 1 . .
    C C14 -0.2011(2) 0.58678(18) 0.58402(11) 0.0154(3) Uani d . 1 1 . .
    H H14 -0.3192 0.5408 0.5650 0.018 Uiso calc R 1 1 . .
    C C15 0.0778(2) 0.62890(19) 0.70973(11) 0.0186(3) Uani d . 1 1 . .
    H H15A 0.1460 0.5980 0.6599 0.028 Uiso calc R 1 1 . .
    H H15B 0.1339 0.5836 0.7716 0.028 Uiso calc R 1 1 . .
    H H15C 0.0765 0.7490 0.7218 0.028 Uiso calc R 1 1 . .
    C C16 -0.1802(2) 0.48165(19) 0.74298(11) 0.0195(3) Uani d . 1 1 . .
    H H16A -0.1883 0.5607 0.7994 0.029 Uiso calc R 1 1 . .
    H H16B -0.1032 0.3918 0.7667 0.029 Uiso calc R 1 1 . .
    H H16C -0.3000 0.4372 0.7094 0.029 Uiso calc R 1 1 . .
loop_
    _atom_site_aniso_label
    _atom_site_aniso_U_11
    _atom_site_aniso_U_22
    _atom_site_aniso_U_33
    _atom_site_aniso_U_12
    _atom_site_aniso_U_13
    _atom_site_aniso_U_23
    S1 0.0142(2) 0.0190(2) 0.0122(2) -0.00330(14) 0.00129(14) 0.00392(14)
    O1 0.0338(7) 0.0294(7) 0.0144(6) -0.0129(5) 0.0000(5) 0.0008(5)
    O2 0.0211(6) 0.0210(6) 0.0116(5) -0.0003(4) 0.0010(4) 0.0065(4)
    O3 0.0176(6) 0.0392(7) 0.0192(6) -0.0092(5) 0.0004(5) 0.0112(5)
    N1 0.0134(6) 0.0177(7) 0.0143(6) -0.0007(5) 0.0030(5) 0.0040(5)
    N2 0.0133(6) 0.0213(7) 0.0166(7) -0.0028(5) 0.0021(5) 0.0031(5)
    N3 0.0149(7) 0.0177(7) 0.0160(7) -0.0015(5) 0.0027(5) 0.0044(5)
    C1 0.0156(8) 0.0169(8) 0.0156(8) 0.0006(6) 0.0046(6) 0.0037(6)
    C2 0.0157(7) 0.0131(7) 0.0136(7) 0.0021(6) 0.0038(6) 0.0024(6)
    C3 0.0143(7) 0.0140(7) 0.0141(8) 0.0007(6) 0.0027(6) 0.0025(6)
    C4 0.0149(7) 0.0133(7) 0.0161(8) 0.0012(6) 0.0033(6) 0.0031(6)
    C5 0.0129(7) 0.0144(7) 0.0160(8) 0.0000(6) 0.0015(6) 0.0018(6)
    C6 0.0198(8) 0.0243(8) 0.0216(8) -0.0025(7) 0.0073(7) 0.0051(7)
    C7 0.0169(8) 0.0336(9) 0.0199(9) -0.0066(7) 0.0000(7) 0.0031(7)
    C8 0.0121(7) 0.0214(8) 0.0163(8) 0.0001(6) 0.0038(6) 0.0042(6)
    C9 0.0219(8) 0.0314(9) 0.0119(8) -0.0030(7) -0.0011(6) 0.0094(7)
    C10 0.0370(10) 0.0328(10) 0.0211(9) -0.0046(8) 0.0008(8) 0.0128(7)
    C11 0.0158(8) 0.0253(8) 0.0177(8) -0.0034(6) 0.0009(6) 0.0076(6)
    C12 0.0161(8) 0.0147(8) 0.0172(8) 0.0002(6) 0.0050(6) 0.0022(6)
    C13 0.0145(8) 0.0169(8) 0.0163(8) -0.0027(6) 0.0024(6) 0.0033(6)
    C14 0.0151(7) 0.0145(7) 0.0158(8) 0.0001(6) 0.0024(6) 0.0013(6)
    C15 0.0164(8) 0.0215(8) 0.0164(8) -0.0016(6) -0.0001(6) 0.0043(6)
    C16 0.0206(8) 0.0229(8) 0.0163(8) -0.0007(6) 0.0049(6) 0.0070(6)
_geom_special_details
;
All s.u.'s (except the s.u. in the dihedral angle between two l.s. planes) are
estimated using the full covariance matrix. The cell s.u.'s are taken into
account individually in the estimation of s.u.'s in distances, angles and
torsion angles; correlations between s.u.'s in cell parameters are only used
when they are defined by crystal symmetry. An approximate (isotropic)
treatment of cell s.u.'s is used for estimating s.u.'s involving l.s. planes.
;
loop_
    _geom_bond_atom_site_label_1
    _geom_bond_atom_site_label_2
    _geom_bond_site_symmetry_2
    _geom_bond_distance
    _geom_bond_publ_flag
    S1 C5 . 1.7401(15) ?
    S1 C2 . 1.7405(15) ?
    O1 C8 . 1.2058(19) ?
    O2 C8 . 1.3399(19) ?
    O2 C9 . 1.4541(18) ?
    O3 C12 . 1.2458(19) ?
    N1 C1 . 1.2973(19) ?
    N1 C2 . 1.3785(19) ?
    N2 C1 . 1.330(2) ?
    N2 C6 . 1.449(2) ?
    N2 C7 . 1.4574(19) ?
    N3 C14 . 1.3308(19) ?
    N3 C15 . 1.4538(19) ?
    N3 C16 . 1.4547(19) ?
    C1 H1 . 0.9500 ?
    C2 C3 . 1.386(2) ?
    C3 C4 . 1.435(2) ?
    C3 C8 . 1.487(2) ?
    C4 C5 . 1.377(2) ?
    C4 C11 . 1.502(2) ?
    C5 C12 . 1.482(2) ?
    C6 H6A . 0.9800 ?
    C6 H6B . 0.9800 ?
    C6 H6C . 0.9800 ?
    C7 H7A . 0.9800 ?
    C7 H7B . 0.9800 ?
    C7 H7C . 0.9800 ?
    C9 C10 . 1.503(2) ?
    C9 H9A . 0.9900 ?
    C9 H9B . 0.9900 ?
    C10 H10A . 0.9800 ?
    C10 H10B . 0.9800 ?
    C10 H10C . 0.9800 ?
    C11 H11A . 0.9800 ?
    C11 H11B . 0.9800 ?
    C11 H11C . 0.9800 ?
    C12 C13 . 1.434(2) ?
    C13 C14 . 1.370(2) ?
    C13 H13 . 0.9500 ?
    C14 H14 . 0.9500 ?
    C15 H15A . 0.9800 ?
    C15 H15B . 0.9800 ?
    C15 H15C . 0.9800 ?
    C16 H16A . 0.9800 ?
    C16 H16B . 0.9800 ?
    C16 H16C . 0.9800 ?
loop_
    _geom_angle_atom_site_label_1
    _geom_angle_atom_site_label_2
    _geom_angle_atom_site_label_3
    _geom_angle_site_symmetry_1
    _geom_angle_site_symmetry_3
    _geom_angle
    _geom_angle_publ_flag
    C5 S1 C2 . . 92.90(7) ?
    C8 O2 C9 . . 115.32(12) ?
    C1 N1 C2 . . 117.13(13) ?
    C1 N2 C6 . . 122.52(13) ?
    C1 N2 C7 . . 120.47(13) ?
    C6 N2 C7 . . 117.01(13) ?
    C14 N3 C15 . . 121.29(12) ?
    C14 N3 C16 . . 121.63(13) ?
    C15 N3 C16 . . 116.97(12) ?
    N1 C1 N2 . . 124.23(14) ?
    N1 C1 H1 . . 117.9 ?
    N2 C1 H1 . . 117.9 ?
    N1 C2 C3 . . 126.29(13) ?
    N1 C2 S1 . . 123.88(11) ?
    C3 C2 S1 . . 109.75(11) ?
    C2 C3 C4 . . 113.91(13) ?
    C2 C3 C8 . . 123.54(13) ?
    C4 C3 C8 . . 122.55(13) ?
    C5 C4 C3 . . 112.46(13) ?
    C5 C4 C11 . . 124.08(14) ?
    C3 C4 C11 . . 123.46(13) ?
    C4 C5 C12 . . 128.92(14) ?
    C4 C5 S1 . . 110.95(11) ?
    C12 C5 S1 . . 120.09(11) ?
    N2 C6 H6A . . 109.5 ?
    N2 C6 H6B . . 109.5 ?
    H6A C6 H6B . . 109.5 ?
    N2 C6 H6C . . 109.5 ?
    H6A C6 H6C . . 109.5 ?
    H6B C6 H6C . . 109.5 ?
    N2 C7 H7A . . 109.5 ?
    N2 C7 H7B . . 109.5 ?
    H7A C7 H7B . . 109.5 ?
    N2 C7 H7C . . 109.5 ?
    H7A C7 H7C . . 109.5 ?
    H7B C7 H7C . . 109.5 ?
    O1 C8 O2 . . 123.15(14) ?
    O1 C8 C3 . . 124.90(14) ?
    O2 C8 C3 . . 111.90(13) ?
    O2 C9 C10 . . 107.39(13) ?
    O2 C9 H9A . . 110.2 ?
    C10 C9 H9A . . 110.2 ?
    O2 C9 H9B . . 110.2 ?
    C10 C9 H9B . . 110.2 ?
    H9A C9 H9B . . 108.5 ?
    C9 C10 H10A . . 109.5 ?
    C9 C10 H10B . . 109.5 ?
    H10A C10 H10B . . 109.5 ?
    C9 C10 H10C . . 109.5 ?
    H10A C10 H10C . . 109.5 ?
    H10B C10 H10C . . 109.5 ?
    C4 C11 H11A . . 109.5 ?
    C4 C11 H11B . . 109.5 ?
    H11A C11 H11B . . 109.5 ?
    C4 C11 H11C . . 109.5 ?
    H11A C11 H11C . . 109.5 ?
    H11B C11 H11C . . 109.5 ?
    O3 C12 C13 . . 123.52(14) ?
    O3 C12 C5 . . 119.47(13) ?
    C13 C12 C5 . . 117.00(13) ?
    C14 C13 C12 . . 120.85(14) ?
    C14 C13 H13 . . 119.6 ?
    C12 C13 H13 . . 119.6 ?
    N3 C14 C13 . . 125.64(14) ?
    N3 C14 H14 . . 117.2 ?
    C13 C14 H14 . . 117.2 ?
    N3 C15 H15A . . 109.5 ?
    N3 C15 H15B . . 109.5 ?
    H15A C15 H15B . . 109.5 ?
    N3 C15 H15C . . 109.5 ?
    H15A C15 H15C . . 109.5 ?
    H15B C15 H15C . . 109.5 ?
    N3 C16 H16A . . 109.5 ?
    N3 C16 H16B . . 109.5 ?
    H16A C16 H16B . . 109.5 ?
    N3 C16 H16C . . 109.5 ?
    H16A C16 H16C . . 109.5 ?
    H16B C16 H16C . . 109.5 ?
loop_
    _geom_torsion_atom_site_label_1
    _geom_torsion_atom_site_label_2
    _geom_torsion_atom_site_label_3
    _geom_torsion_atom_site_label_4
    _geom_torsion_site_symmetry_1
    _geom_torsion_site_symmetry_2
    _geom_torsion_site_symmetry_3
    _geom_torsion_site_symmetry_4
    _geom_torsion
    _geom_torsion_publ_flag
    C2 N1 C1 N2 . . . . 179.64(14) ?
    C6 N2 C1 N1 . . . . -0.8(2) ?
    C7 N2 C1 N1 . . . . 179.29(14) ?
    C1 N1 C2 C3 . . . . 176.62(14) ?
    C1 N1 C2 S1 . . . . -7.12(19) ?
    C5 S1 C2 N1 . . . . -176.53(13) ?
    C5 S1 C2 C3 . . . . 0.27(11) ?
    N1 C2 C3 C4 . . . . 175.30(13) ?
    S1 C2 C3 C4 . . . . -1.41(16) ?
    N1 C2 C3 C8 . . . . -4.4(2) ?
    S1 C2 C3 C8 . . . . 178.91(11) ?
    C2 C3 C4 C5 . . . . 2.19(19) ?
    C8 C3 C4 C5 . . . . -178.13(13) ?
    C2 C3 C4 C11 . . . . -178.12(14) ?
    C8 C3 C4 C11 . . . . 1.6(2) ?
    C3 C4 C5 C12 . . . . -179.75(14) ?
    C11 C4 C5 C12 . . . . 0.6(3) ?
    C3 C4 C5 S1 . . . . -1.90(16) ?
    C11 C4 C5 S1 . . . . 178.41(12) ?
    C2 S1 C5 C4 . . . . 0.96(12) ?
    C2 S1 C5 C12 . . . . 179.02(12) ?
    C9 O2 C8 O1 . . . . -0.3(2) ?
    C9 O2 C8 C3 . . . . -178.01(12) ?
    C2 C3 C8 O1 . . . . 136.70(17) ?
    C4 C3 C8 O1 . . . . -42.9(2) ?
    C2 C3 C8 O2 . . . . -45.7(2) ?
    C4 C3 C8 O2 . . . . 134.66(14) ?
    C8 O2 C9 C10 . . . . -178.30(13) ?
    C4 C5 C12 O3 . . . . -6.8(2) ?
    S1 C5 C12 O3 . . . . 175.57(12) ?
    C4 C5 C12 C13 . . . . 172.14(15) ?
    S1 C5 C12 C13 . . . . -5.54(19) ?
    O3 C12 C13 C14 . . . . 1.6(2) ?
    C5 C12 C13 C14 . . . . -177.21(13) ?
    C15 N3 C14 C13 . . . . -0.2(2) ?
    C16 N3 C14 C13 . . . . 175.89(14) ?
    C12 C13 C14 N3 . . . . 178.91(14) ?
loop_
    _geom_hbond_atom_site_label_D
    _geom_hbond_atom_site_label_H
    _geom_hbond_atom_site_label_A
    _geom_hbond_site_symmetry_A
    _geom_hbond_distance_DH
    _geom_hbond_distance_HA
    _geom_hbond_distance_DA
    _geom_hbond_angle_DHA
    C11 H11B O1 1_555 0.98 2.31 3.0540(10)
                                         132
    C16 H16C O3 2_466 0.98 2.35 3.310(2) 168
    C16 H16B Cg 2_566 0.98 2.74 3.566(2) 142
