# Supplementary material for: Crystal structure of ethyl 5-[3-(di­methyl­amino)­acrylo­yl]-2-{[(di­methyl­amino)­methyl­idene]­amino}-4-methylthio­phene-3-carb­oxy­late
Source: Acta Crystallogr E Crystallogr Commun. 2015 Nov 4;71(Pt 12):o908–9. doi: 10.1107/S2056989015018885 (PMC4719874; doi:10.1107/S2056989015018885)
Supplement: Supplementary file 2 [file e-71-0o908-Isup2.hkl]

#
# h,k,l, Fc-squared, Fo-squared, sigma(Fo-squared) and status flag
#
data_I
_shelx_title ' nbdmad in P -1'
_shelx_refln_list_code          4
_shelx_F_calc_maximum      155.02
_exptl_crystal_F_000       360.00
_reflns_d_resolution_high  0.8409
 
loop_
 _symmetry_equiv_pos_as_xyz
 'x, y, z'
 '-x, -y, -z'
 
_cell_length_a     7.6954
_cell_length_b     8.1799
_cell_length_c    13.9626
_cell_angle_alpha  95.928
_cell_angle_beta  103.685
_cell_angle_gamma  90.137
 
_shelx_F_squared_multiplier     1.000
 
loop_
 _refln_index_h
 _refln_index_k
 _refln_index_l
 _refln_F_squared_calc
 _refln_F_squared_meas
 _refln_F_squared_sigma
 _refln_observed_status
   1   0   0     2508.13     2495.02     69.86 o
   2   0   0      174.56      164.46      1.92 o
   3   0   0     2154.39     2502.99     22.43 o
   4   0   0       33.22       25.62      0.96 o
   5   0   0      673.89      715.70      8.64 o
   6   0   0       33.98       39.34      1.74 o
   7   0   0      609.86      623.60      7.40 o
   8   0   0       60.24       69.96      3.16 o
  -8   1   0       26.30       32.07      3.73 o
  -7   1   0       18.68       16.34      2.24 o
  -6   1   0       17.82       13.67      1.66 o
  -5   1   0      348.55      330.48      4.27 o
  -4   1   0       32.64       39.54      1.61 o
  -3   1   0       77.60       80.78      1.60 o
  -2   1   0      373.12      376.48      2.47 o
  -1   1   0     3147.39     3414.92     21.37 o
   0   1   0     2558.95     2630.55     46.62 o
   1   1   0     1097.18     1104.16     12.71 o
   2   1   0      707.39      652.50      6.46 o
   3   1   0      723.32      739.20      9.31 o
   4   1   0     2000.07     2183.52     24.95 o
   5   1   0        7.74        7.02      1.23 o
   6   1   0     1578.48     1590.43     20.02 o
   7   1   0      469.89      457.40      7.05 o
   8   1   0       35.21       41.98      3.85 o
  -8   2   0      284.61      290.90      9.20 o
  -7   2   0       57.17       56.85      3.15 o
  -6   2   0       20.33       19.05      1.79 o
  -5   2   0       71.40       68.25      2.44 o
  -4   2   0      210.85      202.47      3.93 o
  -3   2   0      709.39      671.74      7.02 o
  -2   2   0      179.03      158.83      2.25 o
  -1   2   0      941.82      944.86      6.25 o
   0   2   0      154.40      149.24      1.76 o
   1   2   0     1430.81     1471.79     10.29 o
   2   2   0       81.07       67.56      1.20 o
   3   2   0      256.34      265.77      3.36 o
   4   2   0      234.28      266.93      3.55 o
   5   2   0       39.59       32.46      2.27 o
   6   2   0     1268.60     1333.40     24.12 o
   7   2   0        1.47        6.22      2.49 o
   8   2   0      102.51      116.65      4.12 o
  -8   3   0       59.85       62.41      5.47 o
  -7   3   0       34.86       39.63      3.07 o
  -6   3   0      118.88      126.98      4.03 o
  -5   3   0      395.46      400.86      6.75 o
  -4   3   0      833.37      863.11      9.18 o
  -3   3   0       39.34       29.71      1.38 o
  -2   3   0      470.28      413.54      4.78 o
  -1   3   0        0.04        0.38      0.40 o
   0   3   0      424.07      410.97      5.62 o
   1   3   0       48.31       52.60      1.66 o
   2   3   0        2.75        3.22      0.66 o
   3   3   0      244.65      276.24      4.64 o
   4   3   0      199.16      163.79     17.40 o
   5   3   0        6.89       11.90      1.37 o
   6   3   0      104.44      117.35      5.47 o
   7   3   0      114.25      104.42      5.97 o
   8   3   0       49.02       49.97      5.47 o
  -8   4   0       34.80       29.84      4.48 o
  -7   4   0        4.83        2.40      2.09 o
  -6   4   0        9.38       12.16      2.24 o
  -5   4   0       83.17       85.17      3.16 o
  -4   4   0       22.93       30.65      2.27 o
  -3   4   0       71.56       73.66      2.05 o
  -2   4   0     1594.06     1624.08     15.44 o
  -1   4   0      447.57      450.20      4.24 o
   0   4   0     1885.93     1917.44     21.86 o
   1   4   0        4.34        1.74      0.88 o
   2   4   0       83.66       76.13      1.74 o
   3   4   0      159.64      138.42      3.40 o
   4   4   0       59.67       54.41      2.33 o
   5   4   0      102.81      103.95      5.72 o
   6   4   0        1.12        2.24      1.55 o
   7   4   0       25.08       21.63      3.73 o
  -7   5   0        5.75        4.01      2.61 o
  -6   5   0        0.82        1.42      4.60 o
  -5   5   0        0.01        1.82      1.29 o
  -4   5   0      124.52      129.36      3.11 o
  -3   5   0        0.00        0.00      0.98 o
  -2   5   0        9.21       12.01      1.86 o
  -1   5   0       78.44       82.32      2.23 o
   0   5   0      113.75      121.12      3.33 o
   1   5   0      415.45      422.15      9.45 o
   2   5   0      290.92      263.92      5.10 o
   3   5   0        0.26        0.00      1.74 o
   4   5   0      236.99      240.80      9.70 o
   5   5   0      180.06      175.95      4.71 o
   6   5   0      801.11      833.67     13.80 o
   7   5   0      187.89      175.03      8.45 o
  -7   6   0      235.45      257.58     10.19 o
  -6   6   0       73.13       70.11      6.22 o
  -5   6   0        4.60        2.98      1.62 o
  -4   6   0       28.41       24.78      1.91 o
  -3   6   0       61.36       55.26      2.33 o
  -2   6   0       30.14       30.08      2.46 o
  -1   6   0        7.29        7.39      1.58 o
   0   6   0       19.10       16.43      2.61 o
   1   6   0      344.76      337.77      6.24 o
   2   6   0        8.04        7.58      1.49 o
   3   6   0      203.89      191.23      4.74 o
   4   6   0        3.66        0.85      1.66 o
   5   6   0       39.63       44.09      8.20 o
   6   6   0      311.28      337.39     10.94 o
  -6   7   0       17.96       16.16      4.48 o
  -5   7   0       88.96       85.58      4.56 o
  -4   7   0      205.69      219.63      5.89 o
  -3   7   0        1.16        1.40      1.99 o
  -2   7   0      264.13      260.29      5.97 o
  -1   7   0      103.34      100.40      3.78 o
   0   7   0       59.00       53.39      3.85 o
   1   7   0        1.82        1.89      2.49 o
   2   7   0      130.74      129.59      4.13 o
   3   7   0       69.83       71.46      4.35 o
   4   7   0       94.61       92.84      4.18 o
   5   7   0       33.76       38.05      3.15 o
  -5   8   0       65.73       63.66      6.84 o
  -4   8   0       22.33       16.22      2.81 o
  -3   8   0       17.70       17.94      2.72 o
  -2   8   0       80.16       86.93      4.22 o
  -1   8   0       48.70       52.69      5.59 o
   0   8   0        0.05        5.62      1.97 o
   1   8   0       39.59       34.58      4.23 o
   2   8   0      301.99      302.05      7.96 o
   3   8   0        6.03        5.38      2.37 o
   4   8   0       20.48       21.99      2.90 o
  -3   9   0        1.02        0.99      2.72 o
  -2   9   0       95.23       86.32      4.92 o
  -1   9   0        8.70       13.11      2.80 o
   0   9   0        7.44        3.48      2.73 o
   1   9   0      254.38      264.08      7.03 o
   2   9   0        1.25        0.00      2.46 o
   3   9   0      124.85      127.83      6.84 o
  -3  -9   1       76.30       62.02      4.56 o
  -2  -9   1      118.71      123.97      5.62 o
  -1  -9   1      220.89      221.66      6.59 o
   0  -9   1       89.41       90.79      4.83 o
   1  -9   1        6.57        4.23      3.48 o
   2  -9   1       25.73       23.37      2.99 o
   3  -9   1       10.05       16.36      2.99 o
  -4  -8   1       80.48       83.18      4.46 o
  -3  -8   1      334.82      336.86      7.47 o
  -2  -8   1      342.92      337.30      7.29 o
  -1  -8   1       57.75       67.00      4.97 o
   0  -8   1        2.64        3.48      2.73 o
   1  -8   1       15.96       14.66      2.37 o
   2  -8   1      238.64      237.91      6.15 o
   3  -8   1        8.78       12.24      2.44 o
   4  -8   1       15.79       19.20      2.81 o
   5  -8   1       16.29       14.79      3.07 o
  -6  -7   1        3.86        4.97      3.73 o
  -5  -7   1        3.87        1.04      2.09 o
  -4  -7   1       17.86       18.29      2.44 o
  -3  -7   1        5.04        3.11      1.84 o
  -2  -7   1      287.55      297.83      6.24 o
  -1  -7   1        1.09        0.00      1.49 o
   0  -7   1        0.16        0.00      1.86 o
   1  -7   1      457.29      453.90      7.96 o
   2  -7   1      314.31      297.71      4.68 o
   3  -7   1      127.69      139.66      4.29 o
   4  -7   1      151.82      161.48      3.94 o
   5  -7   1       23.56       25.97      2.24 o
   6  -7   1        0.47        0.00      2.85 o
  -6  -6   1      100.16      102.81      4.28 o
  -5  -6   1       29.29       34.54      4.97 o
  -4  -6   1       10.86       11.38      1.86 o
  -3  -6   1      270.71      275.77      4.04 o
  -2  -6   1       22.71       22.13      1.84 o
  -1  -6   1      176.63      183.17      4.48 o
   0  -6   1       10.66        7.35      1.41 o
   1  -6   1       23.76       20.13      1.08 o
   2  -6   1       43.65       41.67      3.38 o
   3  -6   1       14.91       13.84      1.53 o
   4  -6   1      156.46      156.28      3.67 o
   5  -6   1        1.34        0.11      1.53 o
   6  -6   1        0.50        2.33      1.77 o
   7  -6   1      328.04      344.67      8.26 o
  -7  -5   1      196.18      202.14      8.45 o
  -6  -5   1       10.84       12.48      2.11 o
  -5  -5   1      331.25      339.43      8.45 o
  -4  -5   1      234.26      225.89      7.33 o
  -3  -5   1      802.66      818.62     11.25 o
  -2  -5   1      233.55      223.21      3.57 o
  -1  -5   1      622.97      615.99      8.79 o
   0  -5   1       22.34       26.08      1.84 o
   1  -5   1       57.45       48.69      1.61 o
   2  -5   1      120.56      134.20      2.74 o
   3  -5   1      453.12      458.58      5.93 o
   4  -5   1       63.82       54.45      3.40 o
   5  -5   1       32.50       27.17      1.81 o
   6  -5   1       30.38       31.20      2.62 o
   7  -5   1        3.73        5.64      4.97 o
  -8  -4   1      181.57      168.32      8.20 o
  -7  -4   1        0.81        0.75      2.73 o
  -6  -4   1       93.32       94.69      3.40 o
  -5  -4   1      200.74      208.99      6.84 o
  -4  -4   1        2.10        1.15      1.13 o
  -3  -4   1      182.25      171.14      3.75 o
  -2  -4   1      520.50      522.02      5.80 o
  -1  -4   1     1535.64     1599.02     22.31 o
   0  -4   1       45.03       37.55      0.92 o
   1  -4   1      516.66      536.35      4.95 o
   2  -4   1       61.62       66.92      2.18 o
   3  -4   1      297.95      289.83      4.35 o
   4  -4   1       76.48       66.84      2.25 o
   5  -4   1      373.07      356.78      5.31 o
   6  -4   1      271.95      277.43      6.05 o
   7  -4   1      223.04      215.77      5.87 o
   8  -4   1       99.43      101.25     15.04 o
  -8  -3   1       89.13       87.27      6.22 o
  -7  -3   1      204.91      206.61      7.71 o
  -6  -3   1      113.88      114.74      3.22 o
  -5  -3   1      510.62      537.31      7.75 o
  -4  -3   1      311.62      317.13      5.13 o
  -3  -3   1      941.19     1022.06     12.48 o
  -2  -3   1       56.92       53.47      1.99 o
  -1  -3   1      308.19      344.88      5.34 o
   0  -3   1      246.48      247.30      2.18 o
   1  -3   1      148.30      167.72      1.97 o
   2  -3   1       79.41       67.32      1.89 o
   3  -3   1       89.70       89.43      2.15 o
   4  -3   1        3.16        2.30      0.98 o
   5  -3   1      270.96      257.83      5.17 o
   6  -3   1       81.12       79.26      3.33 o
   7  -3   1      174.64      173.49      5.06 o
   8  -3   1       51.19       55.01      4.21 o
  -8  -2   1      222.63      231.88      5.32 o
  -7  -2   1       35.64       28.34      3.48 o
  -6  -2   1      188.07      198.74      3.86 o
  -5  -2   1       22.66       13.67      2.24 o
  -4  -2   1      403.87      364.99      8.20 o
  -3  -2   1      923.91      963.19     16.41 o
  -2  -2   1       45.66       50.61      1.24 o
  -1  -2   1     2889.23     3039.30     44.43 o
   0  -2   1      122.87      106.35      2.33 o
   1  -2   1     6847.87     7067.21     43.35 o
   2  -2   1       30.83       29.96      0.95 o
   3  -2   1       17.15       18.20      1.08 o
   4  -2   1       14.95       15.91      1.08 o
   5  -2   1      255.76      247.78      4.89 o
   6  -2   1       13.37       13.79      1.74 o
   7  -2   1       88.44       93.09      3.82 o
   8  -2   1        0.94        3.69      2.09 o
  -8  -1   1        1.70        2.45      3.36 o
  -7  -1   1       17.01       12.04      2.61 o
  -6  -1   1      129.99      109.09      2.98 o
  -5  -1   1      120.47      104.67      4.23 o
  -4  -1   1     1319.81     1502.71     24.61 o
  -3  -1   1      808.01      808.04     13.92 o
  -2  -1   1      631.42      625.49      6.17 o
  -1  -1   1       11.85        7.46      0.53 o
   0  -1   1      201.38      186.74      1.55 o
   1  -1   1     1080.11     1098.95      6.10 o
   2  -1   1      375.49      364.10      2.55 o
   3  -1   1     2420.65     2588.90     16.72 o
   4  -1   1      321.89      324.76      3.32 o
   5  -1   1      211.35      216.10      3.33 o
   6  -1   1        0.54        1.28      0.92 o
   7  -1   1      239.94      221.17      5.42 o
   8  -1   1       85.02       84.96      6.22 o
  -9   0   1       46.98       49.97      5.72 o
  -8   0   1        1.53        3.26      1.74 o
  -7   0   1      159.40      165.33      3.88 o
  -6   0   1       69.17       60.95      2.01 o
  -5   0   1       22.51       21.22      1.83 o
  -4   0   1      112.29      111.19      2.88 o
  -3   0   1      625.72      561.20      7.55 o
  -2   0   1      879.07      914.30      6.18 o
  -1   0   1      184.76      179.05      1.97 o
   1   0   1       30.94       35.15      0.72 o
   2   0   1     2325.57     2476.72     21.71 o
   3   0   1     1252.20     1279.69     14.93 o
   4   0   1      280.89      268.95      4.74 o
   5   0   1      121.75      116.11      4.72 o
   6   0   1        4.26        7.16      1.69 o
   7   0   1      640.94      662.52      7.70 o
   8   0   1        2.66        5.12      1.67 o
  -8   1   1      196.23      202.14      7.71 o
  -7   1   1      190.36      182.49      6.46 o
  -6   1   1       45.08       38.70      2.86 o
  -5   1   1     2487.42     2561.08    105.54 o
  -4   1   1     1150.86     1217.38     34.81 o
  -3   1   1        3.59        0.00      0.51 o
  -2   1   1     9521.46     9584.25    118.64 o
  -1   1   1      180.11      175.95      1.77 o
   0   1   1     3013.65     3115.87     32.67 o
   1   1   1     3027.14     3092.17     19.04 o
   2   1   1        9.60       11.25      0.72 o
   3   1   1     1653.93     1867.48     21.17 o
   4   1   1      722.36      723.08      9.76 o
   5   1   1      360.59      347.42      6.06 o
   6   1   1       53.27       43.48      2.72 o
   7   1   1       69.27       71.15      2.67 o
   8   1   1       61.24       63.83      4.44 o
  -8   2   1      631.79      645.19     14.92 o
  -7   2   1       13.63       13.92      2.73 o
  -6   2   1      284.55      276.07      5.59 o
  -5   2   1      531.74      544.96      8.24 o
  -4   2   1        1.05        0.47      0.96 o
  -3   2   1       66.82       55.25      2.24 o
  -2   2   1      397.14      378.68      4.21 o
  -1   2   1    24031.99    23999.73    193.38 o
   0   2   1      229.07      219.45      2.33 o
   1   2   1        0.30        0.67      0.25 o
   2   2   1      126.25      168.98      1.77 o
   3   2   1        0.51        0.00      0.54 o
   4   2   1       16.21       18.38      1.58 o
   5   2   1       17.05       12.62      1.86 o
   6   2   1       24.41       19.93      3.11 o
   7   2   1       61.21       67.40      6.09 o
  -8   3   1       99.46      100.69      6.22 o
  -7   3   1        0.16        0.99      2.24 o
  -6   3   1      402.31      382.28      7.08 o
  -5   3   1       36.79       34.98      4.85 o
  -4   3   1      279.92      249.01      4.66 o
  -3   3   1        4.97        7.47      1.94 o
  -2   3   1     4184.85     4383.39     38.68 o
  -1   3   1       69.80       74.54      1.83 o
   0   3   1      494.18      539.48      7.20 o
   1   3   1     1095.18     1088.05     12.92 o
   2   3   1     1006.23     1015.78      8.54 o
   3   3   1     1865.66     2060.43     19.04 o
   4   3   1       61.29       54.15      1.71 o
   5   3   1     1222.94     1060.55     65.14 o
   6   3   1      177.71      140.97      6.22 o
   7   3   1        8.31        5.22      2.73 o
   8   3   1       37.53       58.43      5.72 o
  -8   4   1       92.07       95.72      6.71 o
  -7   4   1        2.94        5.72      2.98 o
  -6   4   1       24.99       19.64      2.98 o
  -5   4   1       75.65       72.93      4.72 o
  -4   4   1       28.82       25.40      1.67 o
  -3   4   1      125.05      127.65      2.61 o
  -2   4   1     2936.21     3063.04     34.15 o
  -1   4   1      161.28      166.20      2.47 o
   0   4   1      408.41      386.05      8.95 o
   1   4   1       88.52       83.59      2.54 o
   2   4   1     1111.61     1143.64     11.12 o
   3   4   1       52.18       39.54      2.61 o
   4   4   1       69.89       58.37      2.51 o
   5   4   1      781.95      803.23     10.97 o
   6   4   1       88.16       73.35      5.22 o
   7   4   1      101.54      118.35      6.71 o
  -7   5   1       36.75       37.79      4.72 o
  -6   5   1      305.43      292.14      9.20 o
  -5   5   1      289.31      300.59      8.95 o
  -4   5   1       17.09       14.08      1.84 o
  -3   5   1       78.38       87.79      3.16 o
  -2   5   1       84.76       96.17      3.16 o
  -1   5   1      259.64      257.00      5.01 o
   0   5   1      171.36      164.54      3.95 o
   1   5   1       68.34       75.55      2.81 o
   2   5   1       63.18       57.45      2.64 o
   3   5   1      136.13      135.26      3.68 o
   4   5   1     1277.17     1346.21     17.12 o
   5   5   1       92.10       83.86      3.64 o
   6   5   1       48.75       39.78      4.48 o
   7   5   1       14.96       14.67      3.73 o
  -7   6   1       40.27       45.75      5.22 o
  -6   6   1      191.48      200.89      8.45 o
  -5   6   1      124.82      124.82      4.57 o
  -4   6   1      155.54      161.04      4.83 o
  -3   6   1       22.87       23.65      2.24 o
  -2   6   1        0.05        1.06      1.31 o
  -1   6   1       23.69       23.39      2.24 o
   0   6   1      245.44      232.31      5.01 o
   1   6   1      517.44      512.13      8.35 o
   2   6   1      342.84      339.01      6.50 o
   3   6   1       14.11       12.65      1.84 o
   4   6   1      413.87      421.13      7.61 o
   5   6   1        9.88       13.12      3.48 o
   6   6   1        8.31        7.71      3.73 o
  -6   7   1        0.42        0.00      3.98 o
  -5   7   1        0.45        4.23      2.29 o
  -4   7   1      128.95      129.54      4.75 o
  -3   7   1        0.80        3.13      1.84 o
  -2   7   1       45.15       44.40      3.34 o
  -1   7   1        1.57        2.87      2.11 o
   0   7   1      283.33      279.99      6.15 o
   1   7   1      474.15      438.24      7.91 o
   2   7   1      160.19      160.37      4.74 o
   3   7   1       32.79       36.27      6.22 o
   4   7   1       23.32       23.57      2.51 o
   5   7   1      152.18      154.99      5.37 o
  -5   8   1       18.54       10.10      3.23 o
  -4   8   1       55.40       52.15      4.11 o
  -3   8   1       18.55        9.89      2.44 o
  -2   8   1        0.04        2.14      2.09 o
  -1   8   1        5.56        3.33      3.48 o
   0   8   1      250.01      247.21      6.24 o
   1   8   1       62.47       57.14      3.68 o
   2   8   1        0.20        0.78      2.11 o
   3   8   1       11.85        9.10      2.44 o
   4   8   1        4.93        9.81      2.98 o
  -3   9   1      122.52      134.86      9.20 o
  -2   9   1      130.84      136.00      7.09 o
  -1   9   1        0.48        0.00      2.54 o
   0   9   1        7.20        3.11      2.54 o
   1   9   1        0.18        0.32      2.54 o
   2   9   1       18.64       22.22      3.36 o
  -3  -9   2       14.88       10.72      2.80 o
  -2  -9   2      109.90       98.00      4.99 o
  -1  -9   2      117.91      114.71      5.01 o
   0  -9   2      100.04      118.00      5.10 o
   1  -9   2        1.45        4.43      4.85 o
   2  -9   2      124.27      121.32     10.69 o
   3  -9   2      314.76      336.16      8.08 o
  -5  -8   2      114.80      107.68      6.46 o
  -4  -8   2        6.89        5.91      2.44 o
  -3  -8   2      491.71      513.34      9.40 o
  -2  -8   2      321.29      307.63      6.94 o
  -1  -8   2       78.05       69.82     10.32 o
   0  -8   2      119.56      118.43      4.48 o
   1  -8   2       14.48       13.75      4.85 o
   2  -8   2       68.59       66.97      3.95 o
   3  -8   2      159.15      160.66      4.13 o
   4  -8   2      328.50      341.82      6.12 o
  -6  -7   2       36.94       39.65      3.48 o
  -5  -7   2      140.92      142.67      4.97 o
  -4  -7   2      146.97      138.29      4.74 o
  -3  -7   2       26.92       22.26      2.29 o
  -2  -7   2      172.63      179.02      4.92 o
  -1  -7   2        8.75        7.91      2.24 o
   0  -7   2        2.35        3.12      1.55 o
   1  -7   2      207.39      202.47      3.61 o
   2  -7   2       13.22       15.03      1.53 o
   3  -7   2      110.75      104.36      3.28 o
   4  -7   2      150.56      152.99      3.94 o
   5  -7   2       80.83       85.07      3.71 o
   6  -7   2       19.71       28.24      2.79 o
  -7  -6   2       11.57        8.45      3.73 o
  -6  -6   2      191.76      185.07      5.31 o
  -5  -6   2      131.17      119.95      4.18 o
  -4  -6   2      335.83      331.93      6.50 o
  -3  -6   2      446.71      449.23      5.71 o
  -2  -6   2       44.91       36.80      1.36 o
  -1  -6   2        5.68        2.55      1.31 o
   0  -6   2       13.14       15.27      1.20 o
   1  -6   2      368.01      366.48      6.56 o
   2  -6   2        3.66        4.58      1.13 o
   3  -6   2       25.52       25.54      1.77 o
   4  -6   2       24.62       25.86      1.86 o
   5  -6   2        0.18        0.25      1.76 o
   6  -6   2       15.96       16.96      2.62 o
  -7  -5   2        1.29        0.00      2.98 o
  -6  -5   2       61.69       56.92      3.60 o
  -5  -5   2        0.94        2.36      2.11 o
  -4  -5   2      112.86      102.77      3.52 o
  -3  -5   2       62.31       53.03      2.72 o
  -2  -5   2        0.61        2.00      0.69 o
  -1  -5   2       11.45        7.29      0.79 o
   0  -5   2      747.58      741.62      6.56 o
   1  -5   2     1188.01     1230.99     12.16 o
   2  -5   2      127.92      115.97      5.66 o
   3  -5   2      454.05      459.96      6.02 o
   4  -5   2       24.40       25.05      2.07 o
   5  -5   2       13.00       14.99      1.53 o
   6  -5   2        6.57        8.00      1.77 o
   7  -5   2        2.71        2.98      2.46 o
  -8  -4   2      325.22      360.76     11.44 o
  -7  -4   2      353.82      369.21     10.94 o
  -6  -4   2       11.87        7.94      1.66 o
  -5  -4   2      305.10      298.20      5.52 o
  -4  -4   2      122.41      124.19      3.33 o
  -3  -4   2       63.74       56.21      2.33 o
  -2  -4   2     1383.58     1546.79     18.18 o
  -1  -4   2      226.09      248.12      3.18 o
   0  -4   2      107.51      109.34      1.56 o
   1  -4   2      302.58      303.50      5.70 o
   2  -4   2       52.22       42.45      1.62 o
   3  -4   2      107.65      109.01      2.48 o
   4  -4   2       60.81       51.93      2.05 o
   5  -4   2       66.60       64.97      3.67 o
   6  -4   2      423.90      416.79      7.79 o
   7  -4   2      247.34      254.61      6.37 o
  -7  -3   2      231.22      241.42      8.20 o
  -6  -3   2       33.83       31.86      2.19 o
  -5  -3   2      349.06      363.85      5.95 o
  -4  -3   2       73.55       75.60      2.51 o
  -3  -3   2       20.33       28.54      1.74 o
  -2  -3   2     1657.03     1803.44     20.29 o
  -1  -3   2       29.77       39.07      1.05 o
   0  -3   2       33.21       37.85      0.77 o
   1  -3   2      272.31      287.75      2.90 o
   2  -3   2      245.56      248.71      3.30 o
   3  -3   2       78.21       75.32      1.86 o
   4  -3   2      240.88      226.76      4.92 o
   5  -3   2        0.01        0.00      0.98 o
   6  -3   2       17.29       19.12      2.02 o
   7  -3   2      137.34      137.19      4.60 o
   8  -3   2        2.97        1.69      2.33 o
  -8  -2   2        0.92        0.34      1.73 o
  -7  -2   2       60.87       60.57      4.60 o
  -6  -2   2       30.23       25.61      2.98 o
  -5  -2   2       75.21       72.85      3.73 o
  -4  -2   2       94.91       80.06      3.73 o
  -3  -2   2      646.31      672.04     12.18 o
  -2  -2   2     1477.47     1570.59     24.37 o
  -1  -2   2      630.35      653.18      6.08 o
   0  -2   2      383.93      393.63      3.01 o
   1  -2   2      604.85      587.43      4.05 o
   2  -2   2     1466.41     1502.69     13.81 o
   3  -2   2       10.83        8.46      0.76 o
   4  -2   2      331.93      338.99      4.36 o
   5  -2   2       11.84        9.34      1.41 o
   6  -2   2       80.89       77.70      4.35 o
   7  -2   2      155.70      162.91      5.35 o
   8  -2   2        0.39        3.98      2.27 o
  -9  -1   2       53.88       58.08      3.58 o
  -8  -1   2      187.86      195.73      4.72 o
  -7  -1   2      182.71      188.01      4.35 o
  -6  -1   2       25.37       29.74      5.72 o
  -5  -1   2        5.40        5.11      0.96 o
  -4  -1   2       67.65       71.61      3.23 o
  -3  -1   2      345.32      351.56      7.21 o
  -2  -1   2       54.62       48.00      1.41 o
  -1  -1   2      654.92      623.38     11.06 o
   0  -1   2       51.66       49.36      1.05 o
   1  -1   2     1773.53     1786.50     10.45 o
   2  -1   2      156.41      133.05      1.38 o
   3  -1   2       68.78       69.97      1.19 o
   4  -1   2      900.48      921.28      8.54 o
   5  -1   2      233.96      228.39      3.39 o
   6  -1   2      128.47      123.87      2.76 o
   7  -1   2       11.90       17.30      1.57 o
   8  -1   2      223.56      227.72      6.19 o
  -9   0   2      140.76      156.14      7.71 o
  -8   0   2        4.81       11.44      2.98 o
  -7   0   2      566.28      597.89      8.33 o
  -6   0   2        5.84        5.46      1.01 o
  -5   0   2       39.88       41.66      3.23 o
  -4   0   2       20.98       21.79      1.19 o
  -3   0   2       71.23       73.54      1.55 o
  -2   0   2     6047.65     6284.91     57.74 o
  -1   0   2      537.48      555.31      6.15 o
   0   0   2     1162.95     1165.48     13.43 o
   1   0   2     1274.62     1222.27      9.44 o
   2   0   2       19.34       19.02      1.05 o
   3   0   2      124.16      146.60      3.07 o
   4   0   2      186.12      181.87      3.86 o
   5   0   2      193.39      191.66      4.38 o
   6   0   2       14.50       14.45      1.39 o
   7   0   2      204.92      220.27      4.00 o
   8   0   2      158.53      169.36      4.00 o
  -9   1   2        5.89        9.20      3.23 o
  -8   1   2      420.98      456.23     11.69 o
  -7   1   2      904.88      924.15     17.90 o
  -6   1   2      270.50      253.60      7.21 o
  -5   1   2      457.84      504.72     10.44 o
  -4   1   2       20.29       17.16      1.74 o
  -3   1   2      900.99      872.19     14.42 o
  -2   1   2      222.22      220.36      3.36 o
  -1   1   2     3293.77     3372.24     34.81 o
   0   1   2       92.51      121.77      2.39 o
   1   1   2      481.61      442.18      3.42 o
   2   1   2      276.95      271.40      4.60 o
   3   1   2       24.12       28.88      1.58 o
   4   1   2      792.50      857.75     11.25 o
   5   1   2        1.19        2.56      1.13 o
   6   1   2      248.74      217.62      5.18 o
   7   1   2       15.90       29.34      3.73 o
   8   1   2       42.35       48.62      4.36 o
  -8   2   2       52.11       56.19      4.97 o
  -7   2   2       83.57       90.50      4.97 o
  -6   2   2      454.43      464.69     10.44 o
  -5   2   2        0.38        1.99      1.24 o
  -4   2   2      369.56      406.51      8.45 o
  -3   2   2       70.07       60.17      2.73 o
  -2   2   2     1188.80     1188.94     19.14 o
  -1   2   2    22885.36    22256.42    573.59 o
   0   2   2     1575.28     1593.04     14.55 o
   1   2   2      429.05      455.56      3.60 o
   2   2   2       97.05      116.94      2.69 o
   3   2   2       24.84       32.92      1.26 o
   4   2   2      269.80      283.81      5.27 o
   5   2   2       68.55       70.23      4.10 o
   6   2   2      595.43      573.85      9.40 o
   7   2   2       14.04       14.62      2.61 o
   8   2   2       13.91       14.00      5.10 o
  -8   3   2        7.84        7.71      3.23 o
  -7   3   2        1.35        1.99      2.49 o
  -6   3   2      168.11      175.28      6.22 o
  -5   3   2       81.92       95.47      4.48 o
  -4   3   2        0.67        3.48      1.49 o
  -3   3   2      655.56      645.44     12.18 o
  -2   3   2      578.01      616.51      8.34 o
  -1   3   2        5.00        6.83      0.66 o
   0   3   2      169.77      184.70      3.42 o
   1   3   2       80.74       71.54      1.44 o
   2   3   2      711.40      727.51      6.36 o
   3   3   2     1469.51     1512.74     14.45 o
   4   3   2      314.84      301.10      4.34 o
   5   3   2      833.98      779.39     11.25 o
   6   3   2       82.91       77.90      3.60 o
   7   3   2       72.17       68.41      4.35 o
   8   3   2       82.83       78.57      6.96 o
  -8   4   2        0.95        0.00      3.48 o
  -7   4   2       87.19       77.57      5.47 o
  -6   4   2      154.57      148.18      6.22 o
  -5   4   2        4.90        1.49      1.99 o
  -4   4   2       10.18        8.70      1.99 o
  -3   4   2      399.66      387.85      6.42 o
  -2   4   2     1565.41     1626.13     19.32 o
  -1   4   2       29.34       21.41      1.09 o
   0   4   2      720.00      760.65     10.02 o
   1   4   2       77.73       92.03      2.72 o
   2   4   2        5.05        4.53      0.60 o
   3   4   2       13.37       21.10      1.42 o
   4   4   2       27.05       20.58      1.42 o
   5   4   2      420.46      437.47      7.47 o
   6   4   2       70.89       82.79      5.47 o
   7   4   2      227.82      236.94      9.20 o
  -7   5   2      379.07      360.26     11.19 o
  -6   5   2       68.21       70.86      5.47 o
  -5   5   2      112.32      114.12      5.72 o
  -4   5   2        6.75        5.86      1.58 o
  -3   5   2     1795.02     1795.74     21.86 o
  -2   5   2      202.41      190.02     12.43 o
  -1   5   2        0.35        1.15      1.24 o
   0   5   2        4.90        3.50      1.86 o
   1   5   2       12.84       11.71      1.58 o
   2   5   2      277.13      285.41      7.46 o
   3   5   2        3.39        2.49      1.41 o
   4   5   2      701.08      654.84     11.69 o
   5   5   2        2.17        1.99      2.49 o
   6   5   2      161.57      163.10      7.71 o
   7   5   2      199.87      195.17      8.95 o
  -7   6   2       14.97        6.22      4.23 o
  -6   6   2        4.09        7.21      3.23 o
  -5   6   2        5.76        0.25      2.98 o
  -4   6   2       70.29       70.27      5.47 o
  -3   6   2     1541.59     1528.37     19.67 o
  -2   6   2      120.40      119.99      3.87 o
  -1   6   2     1039.23     1012.82     13.78 o
   0   6   2      110.50      106.51      3.52 o
   1   6   2       37.62       35.33      5.72 o
   2   6   2       14.76       13.48      1.73 o
   3   6   2      156.13      164.10      4.53 o
   4   6   2      622.32      670.98     10.51 o
   5   6   2       13.81       12.54      2.44 o
   6   6   2        0.25        0.00      3.48 o
  -6   7   2       15.07       12.68      4.23 o
  -5   7   2       32.54       30.33      4.48 o
  -4   7   2       54.36       47.99      3.50 o
  -3   7   2        7.43       10.45      2.29 o
  -2   7   2        2.54        5.08      2.24 o
  -1   7   2      131.62      131.44      4.22 o
   0   7   2       97.65       89.64      3.78 o
   1   7   2       45.30       42.39      3.15 o
   2   7   2        0.29        1.74      2.49 o
   3   7   2     1106.08     1156.31     16.17 o
   4   7   2      150.97      156.91      5.13 o
   5   7   2      288.20      302.33      7.22 o
  -5   8   2       24.27       18.90      4.72 o
  -4   8   2       38.18       29.82      3.25 o
  -3   8   2       35.91       40.28      3.25 o
  -2   8   2       12.12        9.40      2.27 o
  -1   8   2       11.79       11.46      2.37 o
   0   8   2        4.73        9.08      2.49 o
   1   8   2      109.71      105.44      4.56 o
   2   8   2        0.19        0.00      2.19 o
   3   8   2      231.55      251.89      6.75 o
   4   8   2       18.86       28.83      3.15 o
  -3   9   2       47.01       58.97      7.46 o
  -2   9   2        1.43        0.00      2.46 o
  -1   9   2       42.15       42.25      3.60 o
   0   9   2       63.56       62.15      6.34 o
   1   9   2       70.70       80.58      4.99 o
   2   9   2        1.80        6.94      2.72 o
  -3  -9   3       74.24       75.66     12.56 o
  -2  -9   3        5.27        9.34      2.54 o
  -1  -9   3       25.92       29.68      3.07 o
   0  -9   3      164.00      152.74      5.44 o
   1  -9   3      205.93      205.33      6.15 o
   2  -9   3      108.82      100.33      5.09 o
   3  -9   3       73.86       73.30      7.21 o
  -5  -8   3      490.60      530.11     10.82 o
  -4  -8   3       55.76       57.33      4.13 o
  -3  -8   3        9.71       15.10      2.54 o
  -2  -8   3       95.97       89.15      4.22 o
  -1  -8   3        0.78        0.39      1.84 o
   0  -8   3       14.84       15.91      2.19 o
   1  -8   3      130.90      114.14      4.85 o
   2  -8   3        0.00        0.00      2.28 o
   3  -8   3       99.73       95.26      3.50 o
   4  -8   3       19.36       23.48      2.43 o
  -6  -7   3      143.89      164.60      7.21 o
  -5  -7   3       53.76       57.38      3.95 o
  -4  -7   3      242.16      240.12      4.27 o
  -3  -7   3      281.23      287.32      4.46 o
  -2  -7   3      346.92      371.35      7.03 o
  -1  -7   3      195.59      186.15      5.35 o
   0  -7   3       32.50       31.34      1.79 o
   1  -7   3       35.84       35.17      2.61 o
   2  -7   3       48.25       46.34      2.43 o
   3  -7   3       40.03       35.38      2.24 o
   4  -7   3       87.63       89.58      3.38 o
   5  -7   3       91.29       93.63      3.82 o
  -7  -6   3        0.02        0.00      3.48 o
  -6  -6   3        0.01        0.00      4.48 o
  -5  -6   3       43.03       35.88      2.80 o
  -4  -6   3     1068.26     1073.24     14.59 o
  -3  -6   3      709.02      698.47      7.96 o
  -2  -6   3      118.19      116.87      2.50 o
  -1  -6   3      178.07      183.21      3.04 o
   0  -6   3       33.14       35.33      1.60 o
   1  -6   3      787.24      796.83     15.17 o
   2  -6   3        9.81        8.64      1.29 o
   3  -6   3       45.73       55.22      2.44 o
   4  -6   3       75.15       77.53      4.27 o
   5  -6   3      103.20      101.60      3.44 o
   6  -6   3        6.35        4.55      2.05 o
  -7  -5   3        1.33        4.23      2.98 o
  -6  -5   3       20.64       18.89      2.15 o
  -5  -5   3       82.50       63.51      3.36 o
  -4  -5   3        0.03        0.00      1.31 o
  -3  -5   3      240.67      247.83      3.81 o
  -2  -5   3       11.81       15.03      1.17 o
  -1  -5   3        4.29        5.70      0.77 o
   0  -5   3     1353.30     1429.56     16.89 o
   1  -5   3      206.27      202.24      3.20 o
   2  -5   3      264.46      260.45      5.59 o
   3  -5   3      525.19      554.18      6.82 o
   4  -5   3      196.21      180.12     11.75 o
   5  -5   3        0.25        0.00      1.38 o
   6  -5   3       33.83       36.43      2.41 o
   7  -5   3      108.95      114.49      5.27 o
  -8  -4   3        0.86        5.47      3.23 o
  -7  -4   3      151.55      137.66      6.09 o
  -6  -4   3        4.49        5.54      3.98 o
  -5  -4   3       66.80       65.43      2.80 o
  -4  -4   3      688.94      734.77     10.11 o
  -3  -4   3       36.95       30.77      2.02 o
  -2  -4   3       76.43       71.77      1.68 o
  -1  -4   3      557.98      626.96      6.56 o
   0  -4   3      256.30      247.60      4.46 o
   1  -4   3       15.91       15.76      1.08 o
   2  -4   3      152.58      157.22      4.08 o
   3  -4   3       88.43      106.23      2.48 o
   4  -4   3        2.88        1.56      1.57 o
   5  -4   3       91.62       85.17      2.62 o
   6  -4   3      724.10      730.43      8.95 o
   7  -4   3      413.25      427.28      8.46 o
  -8  -3   3       87.85       85.21      3.76 o
  -7  -3   3        1.81        3.85      1.58 o
  -6  -3   3      394.29      380.65      9.70 o
  -5  -3   3      226.42      219.04      6.46 o
  -4  -3   3      483.87      487.31     10.19 o
  -3  -3   3      753.31      728.23     13.18 o
  -2  -3   3      122.43      107.41      3.48 o
  -1  -3   3        0.19        2.37      0.45 o
   0  -3   3      630.53      631.23      4.76 o
   1  -3   3       63.09       72.72      1.22 o
   2  -3   3      340.69      332.43      4.04 o
   3  -3   3        2.43        4.26      0.69 o
   4  -3   3       11.36       10.06      1.09 o
   5  -3   3       48.25       54.76      3.41 o
   6  -3   3        6.79        7.45      1.84 o
   7  -3   3       42.00       46.88      3.46 o
   8  -3   3      138.23      143.84      5.31 o
  -8  -2   3        0.34        1.99      1.55 o
  -7  -2   3        5.82       10.50      1.99 o
  -5  -2   3       50.59       47.74      3.23 o
  -4  -2   3      217.29      190.95      5.47 o
  -3  -2   3       23.76       37.54      2.24 o
  -2  -2   3      180.81      167.08      3.98 o
  -1  -2   3     2069.97     2247.22     19.41 o
   0  -2   3        1.46        0.45      0.27 o
   1  -2   3        6.16       10.15      0.44 o
   2  -2   3      644.88      691.99      5.91 o
   3  -2   3       20.69       13.13      0.84 o
   4  -2   3      864.36      847.95     10.37 o
   5  -2   3      649.31      633.35      9.27 o
   6  -2   3      665.60      665.94     10.12 o
   7  -2   3      157.15      150.27      4.78 o
   8  -2   3      131.85      134.56      5.24 o
  -9  -1   3      161.29      164.84      7.71 o
  -8  -1   3       70.14       76.11      3.16 o
  -7  -1   3       94.86       94.57      3.36 o
  -6  -1   3      230.37      236.83      4.30 o
  -5  -1   3      179.11      131.64      2.93 o
  -4  -1   3      336.52      390.43      5.84 o
  -3  -1   3      680.16      753.43      8.83 o
  -2  -1   3      243.56      255.34      2.63 o
  -1  -1   3      535.36      533.32      3.93 o
   0  -1   3       54.47       50.99      1.23 o
   1  -1   3       26.30       20.08      0.66 o
   2  -1   3      430.37      420.40      3.87 o
   3  -1   3      163.80      137.77      2.86 o
   4  -1   3       81.61       72.57      1.92 o
   5  -1   3        6.52        5.57      1.20 o
   6  -1   3       18.75       19.05      1.42 o
   7  -1   3       13.98       11.41      1.42 o
   8  -1   3       58.94       68.16      6.22 o
  -9   0   3       84.24       90.00      6.22 o
  -8   0   3       52.29       46.49      4.48 o
  -7   0   3        5.90        3.73      1.99 o
  -6   0   3       29.59       28.59      2.98 o
  -5   0   3      206.38      143.53      2.93 o
  -4   0   3     2383.91     2625.02     40.03 o
  -3   0   3      272.53      254.60      5.47 o
  -2   0   3       11.52        9.92      0.93 o
  -1   0   3      119.13      134.17      1.62 o
   0   0   3     4625.46     4808.71     89.64 o
   1   0   3     4077.04     4165.05     76.98 o
   2   0   3      335.58      346.38      6.34 o
   3   0   3      192.78      218.42      3.95 o
   4   0   3      464.19      483.87      7.46 o
   5   0   3       30.30       26.74      2.11 o
   6   0   3      236.09      231.72      7.96 o
   7   0   3        3.77        6.52      1.54 o
   8   0   3        1.57        1.01      1.70 o
  -9   1   3        1.63        0.00      2.98 o
  -8   1   3       15.69       16.16      2.98 o
  -7   1   3       37.87       39.28      3.73 o
  -6   1   3        4.07        3.48      1.74 o
  -5   1   3      386.51      394.82      8.70 o
  -4   1   3     2803.71     2955.95     45.00 o
  -3   1   3      249.59      252.86      5.47 o
  -2   1   3      466.15      478.11      8.45 o
  -1   1   3      971.14      981.59     10.90 o
   0   1   3     1014.86      996.95     10.66 o
   1   1   3      535.79      486.33      4.93 o
   2   1   3     1559.42     1729.46     15.74 o
   3   1   3     1290.27     1358.45     23.87 o
   4   1   3      317.47      295.97      5.36 o
   5   1   3        8.71        9.95      1.49 o
   6   1   3        3.12        1.29      1.49 o
   7   1   3      144.92      152.14      7.58 o
   8   1   3       18.66       19.55      2.23 o
  -8   2   3      140.22      136.75      6.71 o
  -7   2   3      107.09       98.71      5.22 o
  -6   2   3       39.30       35.80      3.23 o
  -5   2   3       55.62       56.19      3.48 o
  -4   2   3      395.64      380.65      8.20 o
  -3   2   3       12.28        8.95      1.49 o
  -2   2   3      174.81      176.28      4.48 o
  -1   2   3        1.24        2.49      0.99 o
   0   2   3      118.50       88.66      1.40 o
   1   2   3       83.39       70.37      1.24 o
   2   2   3     2187.19     2412.83     21.77 o
   3   2   3      367.21      365.04      4.35 o
   4   2   3      307.86      300.39      5.54 o
   5   2   3       40.11       48.44      2.72 o
   6   2   3      552.41      578.37      9.58 o
   7   2   3       52.91       61.02      3.78 o
   8   2   3        2.54        9.29      4.97 o
  -8   3   3      232.35      246.14      8.95 o
  -7   3   3      128.30      122.33      5.97 o
  -6   3   3      883.30      884.37     17.40 o
  -5   3   3       38.35       33.07      3.23 o
  -4   3   3      193.64      168.82      5.47 o
  -3   3   3      776.92      796.61     14.67 o
  -2   3   3       40.28       36.05      2.49 o
  -1   3   3      311.78      343.32      5.36 o
   0   3   3      215.36      247.70      3.07 o
   1   3   3       25.09       23.99      0.86 o
   2   3   3     1233.98     1325.53     12.72 o
   3   3   3        0.39        3.06      1.13 o
   4   3   3       45.78       37.64      2.86 o
   5   3   3        3.29        3.33      1.49 o
   6   3   3      216.58      224.38      5.63 o
   7   3   3       47.38       46.03      3.42 o
  -8   4   3       32.26       31.08      4.48 o
  -7   4   3      216.58      206.11      7.96 o
  -6   4   3       74.66       76.08      5.22 o
  -5   4   3        8.50        5.72      2.24 o
  -4   4   3       73.15       75.58      4.23 o
  -3   4   3      545.88      544.75     11.44 o
  -2   4   3     5628.05     5863.59     63.49 o
  -1   4   3      691.94      635.90      7.50 o
   0   4   3      250.22      246.29      4.57 o
   1   4   3      159.24      181.00      2.12 o
   2   4   3       64.03       62.07      2.30 o
   3   4   3       37.51       40.79      1.80 o
   4   4   3       47.06       46.37      2.11 o
   5   4   3       53.83       41.90      3.04 o
   6   4   3       71.73       75.58      3.87 o
   7   4   3       15.01       18.90      3.98 o
  -7   5   3        2.40        0.50      3.48 o
  -6   5   3        0.02        1.49      2.73 o
  -5   5   3      189.78      179.26      6.96 o
  -4   5   3      240.76      232.97      7.71 o
  -3   5   3      900.98      908.25     12.56 o
  -2   5   3       19.34       12.66      1.49 o
  -1   5   3       84.95       91.67      3.07 o
   0   5   3      374.32      367.69      6.42 o
   1   5   3      633.00      619.22     16.66 o
   2   5   3     1607.03     1630.44     15.68 o
   3   5   3       13.72       12.31      1.67 o
   4   5   3      671.92      667.23      8.05 o
   5   5   3       13.06       13.92      2.98 o
   6   5   3       82.01       90.75      6.46 o
  -7   6   3       69.73       71.61      6.96 o
  -6   6   3       29.54       27.10      4.23 o
  -5   6   3       22.86       22.87      3.73 o
  -4   6   3       48.08       43.51      4.48 o
  -3   6   3      170.42      178.76      4.83 o
  -2   6   3        5.87        6.35      1.66 o
  -1   6   3       37.05       40.68      4.23 o
   0   6   3       38.59       36.88      2.62 o
   1   6   3      295.27      289.71      5.89 o
   2   6   3      294.60      275.97      5.87 o
   3   6   3      102.71       97.93      3.75 o
   4   6   3      240.81      266.12      6.09 o
   5   6   3       14.29        4.72      3.48 o
   6   6   3      150.34      168.82      8.95 o
  -6   7   3      141.68      166.08      8.95 o
  -5   7   3        0.42        0.00      3.48 o
  -4   7   3       43.88       42.02      4.72 o
  -3   7   3       24.85       26.86      2.64 o
  -2   7   3        5.97        4.23      1.76 o
  -1   7   3      140.75      140.68     10.07 o
   0   7   3       13.87       12.28      2.36 o
   1   7   3       19.30       16.82      2.19 o
   2   7   3      151.64      152.03      4.83 o
   3   7   3       70.70       73.30      4.11 o
   4   7   3        4.53        6.69      3.61 o
   5   7   3      127.00      111.63      7.96 o
  -5   8   3      134.56      136.99      8.95 o
  -4   8   3      254.22      250.37      9.95 o
  -3   8   3        3.16        7.25      2.54 o
  -2   8   3      148.70      153.67      5.45 o
  -1   8   3      135.47      128.91      5.59 o
   0   8   3      132.84      137.27      5.01 o
   1   8   3        0.12        0.00      2.11 o
   2   8   3       13.44       12.98      4.23 o
   3   8   3        1.82        1.02      2.54 o
  -2   9   3       63.84       65.88      4.83 o
  -1   9   3      108.78      115.49      5.52 o
   0   9   3      144.46      156.17     11.81 o
   1   9   3       16.14       20.61      3.04 o
  -3  -9   4       31.31       27.73      3.16 o
  -2  -9   4        1.37        0.00      2.44 o
  -1  -9   4        1.73        5.71      2.44 o
   0  -9   4       82.08       77.42      4.48 o
   1  -9   4        7.52       13.35      3.98 o
   2  -9   4        0.11        0.00      5.72 o
  -5  -8   4      104.36      113.14      5.10 o
  -4  -8   4      470.10      473.95      9.04 o
  -3  -8   4      255.90      262.16      7.21 o
  -2  -8   4      163.77      164.99      5.09 o
  -1  -8   4       30.97       37.93      4.60 o
   0  -8   4        4.52        2.12      1.84 o
   1  -8   4       11.46       14.94      1.87 o
   2  -8   4       62.43       63.61      3.19 o
   3  -8   4       40.83       38.47      2.58 o
   4  -8   4        5.83        8.03      2.14 o
  -6  -7   4       16.37       20.75      2.72 o
  -5  -7   4       14.44       13.96      1.86 o
  -4  -7   4      136.74      122.66      3.25 o
  -3  -7   4      117.19      106.79      2.84 o
  -2  -7   4      177.33      172.13      3.25 o
  -1  -7   4      113.22      114.72      4.59 o
   0  -7   4      132.88      139.71      3.86 o
   1  -7   4      107.32      101.32      2.96 o
   2  -7   4      766.02      761.67      9.00 o
   3  -7   4      485.35      495.18      6.91 o
   4  -7   4      108.53      116.94      4.79 o
   5  -7   4        1.81        4.23      2.05 o
  -7  -6   4       15.74       17.42      2.72 o
  -6  -6   4      589.22      606.76     10.02 o
  -5  -6   4        4.44        4.81      1.73 o
  -4  -6   4      175.80      175.32      3.59 o
  -3  -6   4       97.81       96.40      2.52 o
  -2  -6   4      505.71      516.10      6.23 o
  -1  -6   4        4.35        1.74      1.05 o
   0  -6   4        1.88        2.19      0.90 o
   1  -6   4       16.24       16.86      1.33 o
   2  -6   4      529.76      542.93      6.74 o
   3  -6   4      714.55      730.43      8.63 o
   4  -6   4      118.42      115.93      3.40 o
   5  -6   4       54.02       54.61      3.36 o
   6  -6   4       16.76       18.36      2.29 o
  -7  -5   4      188.57      205.34      5.42 o
  -6  -5   4       73.72       67.93      4.72 o
  -5  -5   4      441.90      424.84      7.29 o
  -4  -5   4      351.22      340.03      6.15 o
  -3  -5   4      230.98      223.71      3.55 o
  -2  -5   4        8.13        5.01      0.87 o
  -1  -5   4       41.01       37.45      2.72 o
   0  -5   4        0.54        1.54      0.76 o
   1  -5   4        7.13       10.06      1.32 o
   2  -5   4      336.02      337.08      4.61 o
   3  -5   4       18.18       17.18      1.65 o
   4  -5   4       19.18       16.09      1.53 o
   5  -5   4      152.01      155.75      3.68 o
   6  -5   4      149.99      145.37      5.14 o
   7  -5   4       53.41       47.39      3.75 o
  -8  -4   4        0.07        0.00      1.97 o
  -7  -4   4      280.90      301.70      7.21 o
  -6  -4   4      118.75      107.41      8.95 o
  -5  -4   4     1403.50     1410.22     24.61 o
  -4  -4   4      911.55      880.40     16.16 o
  -3  -4   4       10.20       14.17      1.99 o
  -2  -4   4      115.29      145.01      2.47 o
  -1  -4   4       10.70        6.03      0.76 o
   0  -4   4     2090.47     2198.34     17.77 o
   1  -4   4      117.84      126.49      1.83 o
   2  -4   4        0.28        0.75      0.78 o
   3  -4   4      112.29      112.14      2.56 o
   4  -4   4        5.72        4.33      1.13 o
   5  -4   4       41.63       44.19      3.01 o
   6  -4   4       36.44       40.83      2.66 o
   7  -4   4       90.11      102.47      4.53 o
  -8  -3   4        2.11        1.95      1.73 o
  -7  -3   4       46.96       36.56      2.44 o
  -6  -3   4      228.88      221.28      7.21 o
  -5  -3   4      331.18      306.56      7.96 o
  -4  -3   4      317.10      320.98      7.71 o
  -3  -3   4      316.20      391.34      7.96 o
  -2  -3   4       22.48       18.65      1.23 o
  -1  -3   4     3827.98     4246.14     36.33 o
   0  -3   4      946.51     1059.67      8.49 o
   1  -3   4      497.01      500.01      4.39 o
   2  -3   4     2566.49     2858.15     25.82 o
   3  -3   4      420.76      412.68      5.03 o
   4  -3   4      263.96      276.69      4.09 o
   5  -3   4      400.84      403.26      5.45 o
   6  -3   4       57.85       59.09      3.22 o
   7  -3   4      230.89      244.35      6.09 o
  -8  -2   4      421.29      444.80      7.29 o
  -7  -2   4       20.91       14.28      1.61 o
  -6  -2   4      326.69      313.24      5.14 o
  -4  -2   4        2.47        0.99      1.49 o
  -3  -2   4      744.49      865.48     14.67 o
  -2  -2   4      152.42      146.35      3.11 o
  -1  -2   4       17.68       16.63      0.87 o
   0  -2   4      190.25      183.24      4.23 o
   1  -2   4      967.39     1028.21      9.24 o
   2  -2   4        0.96        0.00      0.54 o
   3  -2   4      295.32      268.56      3.55 o
   4  -2   4       96.22      106.71      1.79 o
   5  -2   4      776.05      783.85      8.58 o
   6  -2   4      564.63      547.04     11.56 o
   7  -2   4       38.63       49.84      5.47 o
  -9  -1   4      155.04      131.52      7.21 o
  -8  -1   4       70.34       68.62      5.22 o
  -7  -1   4       61.33       63.58      2.57 o
  -6  -1   4      237.84      236.72      4.18 o
  -5  -1   4      348.95      298.38      4.54 o
  -4  -1   4      318.70      348.88      4.66 o
  -3  -1   4       36.32       35.71      1.19 o
  -2  -1   4      216.91      216.81      2.30 o
  -1  -1   4      179.59      188.67      3.85 o
   0  -1   4       51.12       56.69      1.99 o
   1  -1   4      246.44      244.73      2.74 o
   2  -1   4      192.45      193.50      3.22 o
   3  -1   4       10.33        7.53      0.75 o
   4  -1   4       33.20       31.82      2.98 o
   5  -1   4       11.07       11.32      1.20 o
   6  -1   4      230.14      230.42      5.76 o
   7  -1   4       27.94       29.49      1.89 o
   8  -1   4      166.31      166.43      4.61 o
  -9   0   4       17.35       14.92      3.48 o
  -8   0   4       61.74       67.88      4.97 o
  -7   0   4      118.49      111.39      5.22 o
  -6   0   4      242.51      243.66      6.96 o
  -5   0   4      169.34      108.65      4.23 o
  -4   0   4       40.67       38.29      2.49 o
  -3   0   4       54.60       42.52      1.99 o
  -2   0   4     3388.00     3769.71     55.20 o
  -1   0   4       84.08       81.26      1.29 o
   0   0   4       99.37      112.52      1.57 o
   1   0   4       46.76       54.15      1.24 o
   2   0   4       40.15       38.29      1.58 o
   3   0   4     1691.59     1861.23     21.33 o
   4   0   4        4.06        5.24      1.74 o
   5   0   4      372.89      365.43      6.58 o
   6   0   4      247.03      235.20      8.20 o
   7   0   4       77.61       71.36      2.80 o
   8   0   4       11.90       11.24      1.89 o
  -9   1   4      152.88      154.65      7.71 o
  -8   1   4      204.18      206.86      7.71 o
  -7   1   4        9.33        8.20      2.24 o
  -6   1   4       55.86       57.68      3.48 o
  -5   1   4      107.08      114.87      4.23 o
  -4   1   4      275.32      272.25      6.46 o
  -3   1   4       20.02       15.66      1.49 o
  -2   1   4     1345.84     1348.81     21.13 o
  -1   1   4      675.71      620.99      7.47 o
   0   1   4      499.51      469.06      4.19 o
   1   1   4      445.95      444.69      6.09 o
   2   1   4      158.53      163.77      2.45 o
   3   1   4       79.95       72.23      2.46 o
   4   1   4       70.24       65.76      2.81 o
   5   1   4       70.13       70.55      2.90 o
   6   1   4        1.92        0.00      1.55 o
   7   1   4      114.22      113.25      4.64 o
  -8   2   4      102.65      103.43      6.22 o
  -7   2   4        3.58        1.74      2.24 o
  -6   2   4       98.57       99.95      4.72 o
  -5   2   4      380.21      392.09      9.20 o
  -4   2   4      206.04      202.38      5.72 o
  -3   2   4      683.99      663.09     12.18 o
  -2   2   4      441.83      436.10      8.70 o
  -1   2   4      544.21      582.82      7.28 o
   0   2   4        9.26       10.30      0.69 o
   1   2   4      882.46      876.49     10.54 o
   2   2   4       22.42       18.85      2.10 o
   3   2   4      125.53      108.80      2.23 o
   4   2   4      277.23      277.78      5.45 o
   5   2   4       39.55       42.77      2.86 o
   6   2   4       62.44       68.14      3.52 o
   7   2   4       76.13       74.80      4.13 o
  -8   3   4      136.78      141.72      7.21 o
  -7   3   4       85.19       86.77      5.47 o
  -6   3   4      182.36      178.02      6.71 o
  -5   3   4      305.22      285.18      7.96 o
  -4   3   4      124.64      120.34      4.72 o
  -3   3   4        2.17        1.49      1.24 o
  -2   3   4      341.12      353.80      7.96 o
  -1   3   4      361.07      342.40      4.95 o
   0   3   4      126.37      132.11      2.44 o
   1   3   4      452.14      460.18      4.98 o
   2   3   4      235.06      232.95      4.18 o
   3   3   4      236.32      261.57      5.97 o
   4   3   4       50.19       43.43      2.64 o
   5   3   4       97.59       74.43      3.33 o
   6   3   4      108.96      102.19      4.22 o
   7   3   4       95.67      109.47      7.09 o
  -8   4   4        1.61        6.22      3.48 o
  -7   4   4       49.59       63.65      5.47 o
  -6   4   4      149.08      149.67      6.46 o
  -5   4   4        0.38        3.98      1.99 o
  -4   4   4        0.70        1.74      1.74 o
  -2   4   4     2333.98     2362.47     37.79 o
  -1   4   4      367.68      345.11      4.95 o
   0   4   4       17.37       17.96      0.98 o
   1   4   4      649.77      646.57      5.93 o
   2   4   4       53.76       55.39      3.23 o
   3   4   4       65.17       61.08      5.72 o
   4   4   4       11.18       14.28      1.93 o
   5   4   4      522.33      513.65      8.85 o
   6   4   4       18.56       21.03      2.62 o
   7   4   4        1.61        7.21      3.73 o
  -7   5   4      156.14      167.33      7.96 o
  -6   5   4        2.56        4.72      2.98 o
  -5   5   4       43.72       39.03      4.48 o
  -4   5   4      215.89      210.84      7.21 o
  -3   5   4       82.27       72.85      4.48 o
  -2   5   4        4.92        4.97      1.99 o
  -1   5   4       31.21       32.42      1.21 o
   0   5   4       68.64       55.61      4.10 o
   1   5   4      741.42      750.17     11.56 o
   2   5   4      155.65      152.23      2.98 o
   3   5   4       76.45       74.09      3.11 o
   4   5   4      321.21      332.27      6.62 o
   5   5   4      267.95      270.62      6.26 o
   6   5   4       11.92       10.54      3.48 o
  -7   6   4        3.94        4.72      3.73 o
  -6   6   4       30.70       20.64      4.48 o
  -5   6   4        8.55       11.19      3.23 o
  -4   6   4      533.17      514.41     12.93 o
  -3   6   4     1726.93     1703.61     30.08 o
  -2   6   4       48.15       46.13      1.96 o
  -1   6   4      165.08      160.34      5.47 o
   0   6   4      654.52      671.69     10.37 o
   1   6   4        0.57        0.00      1.62 o
   2   6   4       94.75      111.44      4.03 o
   3   6   4       33.79       33.33      2.90 o
   4   6   4      221.26      239.18      9.20 o
   5   6   4      184.96      203.13      8.95 o
  -6   7   4       19.14       26.11      5.22 o
  -5   7   4        6.18        6.22      3.48 o
  -4   7   4      903.31      904.51     19.64 o
  -3   7   4      146.52      146.94      7.21 o
  -2   7   4        2.37        3.36      2.61 o
  -1   7   4        0.56        1.12      1.76 o
   0   7   4        5.27        6.21      3.48 o
   1   7   4      448.63      454.93      8.61 o
   2   7   4       43.55       33.28      2.80 o
   3   7   4      537.42      551.73      9.90 o
   4   7   4        0.03        0.50      3.73 o
  -4   8   4      513.21      537.29     14.92 o
  -3   8   4      100.34      118.60      7.46 o
  -2   8   4      229.79      233.20      6.59 o
  -1   8   4       12.60        9.10      2.37 o
   0   8   4       42.83       50.27      4.03 o
   1   8   4       24.97       32.03      2.99 o
   2   8   4      197.19      212.08      6.40 o
   3   8   4      199.93      218.93      6.65 o
  -2   9   4        5.56        8.27      2.90 o
  -1   9   4        9.46       10.49      2.97 o
   0   9   4       51.97       48.47      3.87 o
  -3  -9   5       39.67       42.89      3.52 o
  -2  -9   5        0.20        0.00      4.85 o
  -1  -9   5      325.46      334.86      7.68 o
   0  -9   5       44.15       36.62      5.35 o
   1  -9   5       86.55       81.90      4.66 o
   2  -9   5        7.84        2.49      3.73 o
  -5  -8   5       40.88       40.80      3.42 o
  -4  -8   5       81.39       85.54      4.66 o
  -3  -8   5        3.71        1.99      2.11 o
  -2  -8   5       99.52       97.40      4.22 o
  -1  -8   5      657.00      642.87     10.37 o
   0  -8   5      280.59      279.25      4.81 o
   1  -8   5       86.55       80.89      3.13 o
   2  -8   5        0.33        0.00      1.61 o
   3  -8   5       53.23       56.31      3.28 o
   4  -8   5        0.01        0.00      3.55 o
  -6  -7   5       41.24       31.65      2.34 o
  -5  -7   5       18.15       17.79      3.61 o
  -4  -7   5        1.86        0.64      1.62 o
  -3  -7   5        2.86        0.85      1.24 o
  -2  -7   5       64.64       64.00      3.73 o
  -1  -7   5      425.35      420.03      5.64 o
   0  -7   5      353.80      350.13      5.04 o
   1  -7   5      181.79      178.55      3.63 o
   2  -7   5       46.03       46.08      3.24 o
   3  -7   5        5.48        6.93      1.81 o
   4  -7   5       19.14       23.79      2.15 o
   5  -7   5      287.44      306.61      5.88 o
  -7  -6   5       39.10       41.54      5.84 o
  -6  -6   5      232.90      240.70      5.89 o
  -5  -6   5      263.15      259.08      5.63 o
  -4  -6   5      132.30      136.41      3.18 o
  -3  -6   5      289.60      295.33      4.49 o
  -2  -6   5        6.64        6.53      1.05 o
  -1  -6   5       10.18        9.26      1.19 o
   0  -6   5      347.84      340.98      4.69 o
   1  -6   5      121.22      111.74      2.68 o
   2  -6   5       11.05       12.77      1.38 o
   3  -6   5        2.51        2.67      1.33 o
   4  -6   5        0.75        2.15      1.58 o
   5  -6   5      355.71      360.62      6.02 o
   6  -6   5      315.80      325.20      6.56 o
  -7  -5   5       71.81       78.18      6.34 o
  -6  -5   5      132.31      125.79      5.72 o
  -5  -5   5        0.10        2.28      1.49 o
  -4  -5   5       64.37       59.59      2.83 o
  -3  -5   5      290.65      300.10      4.37 o
  -2  -5   5      351.45      345.93      4.50 o
  -1  -5   5      556.02      570.93      6.44 o
   0  -5   5       19.87       20.19      1.45 o
   1  -5   5      295.61      277.91      4.00 o
   2  -5   5      106.56      107.55      3.78 o
   3  -5   5      186.55      200.29      3.67 o
   4  -5   5        6.43        5.84      1.38 o
   5  -5   5      233.28      227.49      5.39 o
   6  -5   5      110.75      113.20      3.73 o
  -8  -4   5        0.69        0.00      2.86 o
  -6  -4   5       98.77       84.78      4.72 o
  -5  -4   5      795.04      797.10     15.66 o
  -4  -4   5      670.06      684.48     13.18 o
  -3  -4   5      886.20      884.12     10.99 o
  -2  -4   5        0.33        1.89      1.12 o
  -1  -4   5       33.55       37.17      1.33 o
   0  -4   5      179.95      177.11      3.19 o
   1  -4   5      525.15      516.27      4.74 o
   2  -4   5      531.65      514.94      5.92 o
   3  -4   5       85.84       74.72      2.23 o
   4  -4   5       33.33       33.70      2.04 o
   5  -4   5       40.74       37.27      2.41 o
   6  -4   5      133.63      144.37      3.75 o
   7  -4   5      194.29      201.79      9.32 o
  -8  -3   5       17.80       23.12      2.09 o
  -7  -3   5        0.92        2.11      1.37 o
  -6  -3   5      219.42      198.72      4.12 o
  -5  -3   5      346.37      366.23      8.70 o
  -4  -3   5       73.32       62.90      3.48 o
  -3  -3   5       31.31       23.37      2.24 o
  -2  -3   5      309.57      329.63      4.74 o
  -1  -3   5      460.97      500.65      4.94 o
   0  -3   5      977.24     1047.97     17.65 o
   1  -3   5     1182.00     1252.91     11.80 o
   2  -3   5      108.30      100.71      1.69 o
   3  -3   5       39.13       34.76      1.61 o
   4  -3   5      103.24       98.28      2.48 o
   5  -3   5      278.39      258.84      4.40 o
   6  -3   5      168.27      167.98      5.72 o
   7  -3   5       22.65       22.68      2.57 o
  -8  -2   5      150.31      159.56      7.33 o
  -7  -2   5        9.77       10.43      1.99 o
  -6  -2   5      932.39      956.20     10.99 o
  -5  -2   5     1151.90     1116.32     11.95 o
  -4  -2   5       88.22      100.64      2.33 o
  -3  -2   5        3.45        8.51      0.78 o
  -2  -2   5       87.38      127.49      1.53 o
  -1  -2   5     1835.88     1879.63     20.34 o
   0  -2   5     2731.61     3009.90     46.99 o
   1  -2   5      452.82      464.66      5.79 o
   2  -2   5      585.42      673.53      5.93 o
   3  -2   5        8.84       15.42      0.81 o
   4  -2   5        0.28        0.00      0.71 o
   5  -2   5      918.63      927.30      8.54 o
   6  -2   5      308.39      306.48      6.33 o
   7  -2   5      265.31      264.29      6.44 o
  -9  -1   5       40.27       36.80      4.48 o
  -8  -1   5       10.82        8.20      2.98 o
  -7  -1   5        1.94        0.00      1.99 o
  -6  -1   5      413.72      413.47      9.70 o
  -5  -1   5       22.07       21.81      1.55 o
  -4  -1   5        0.20        0.00      0.99 o
  -3  -1   5      358.78      322.72      6.46 o
  -2  -1   5     3512.15     3753.81     32.30 o
  -1  -1   5      346.18      364.42      2.88 o
   0  -1   5       37.32       39.28      1.99 o
   1  -1   5     1252.16     1311.59     11.83 o
   2  -1   5      181.35      164.81      3.04 o
   3  -1   5       55.30       63.10      1.67 o
   4  -1   5       80.99       82.72      2.81 o
   5  -1   5       55.65       51.45      2.01 o
   6  -1   5        0.14        0.93      1.11 o
   7  -1   5      117.25      109.63      3.31 o
  -9   0   5       18.79       13.67      3.48 o
  -8   0   5       13.18       10.19      2.73 o
  -7   0   5      457.33      467.17     11.19 o
  -6   0   5       10.51       10.44      1.99 o
  -5   0   5        0.65        3.48      1.49 o
  -4   0   5      109.11      138.49      4.23 o
  -3   0   5      431.25      437.59      8.20 o
  -2   0   5      881.31      911.97     14.67 o
  -1   0   5      537.48      547.06      5.39 o
   0   0   5     1600.69     1723.25     15.24 o
   1   0   5      201.03      220.92      2.86 o
   2   0   5        0.84        4.99      0.99 o
   3   0   5       23.24       27.16      1.84 o
   4   0   5     1524.57     1549.19     18.87 o
   5   0   5     1308.94     1323.89     17.01 o
   6   0   5      119.51      108.27      4.03 o
   7   0   5       44.58       42.00      2.30 o
  -9   1   5        0.25        0.00      2.98 o
  -8   1   5       24.20       18.65      3.23 o
  -7   1   5      135.65      148.18      5.97 o
  -6   1   5      558.67      546.98     11.69 o
  -5   1   5      412.96      432.61      9.45 o
  -4   1   5       44.21       40.28      2.49 o
  -3   1   5      765.00      797.35     13.92 o
  -2   1   5        8.91        8.45      1.24 o
  -1   1   5       49.56       60.15      1.86 o
   0   1   5        3.29        5.73      0.87 o
   1   1   5      389.61      406.93      5.63 o
   2   1   5       18.47       35.56      2.11 o
   3   1   5      262.38      252.19      3.44 o
   4   1   5      200.12      180.88      4.22 o
   5   1   5      116.73      110.81      3.78 o
   6   1   5        0.04        1.12      1.76 o
   7   1   5       94.97      100.00      4.46 o
  -8   2   5       11.17       11.93      2.98 o
  -7   2   5      186.10      204.12      7.21 o
  -6   2   5      406.24      389.35      9.70 o
  -5   2   5      888.44      910.98     16.91 o
  -4   2   5        1.05        0.25      1.49 o
  -3   2   5      141.38      124.07      4.23 o
  -2   2   5      211.79      216.31      5.47 o
  -1   2   5       27.62       25.10      1.19 o
   0   2   5      569.15      598.72      7.63 o
   1   2   5       30.70       34.77      1.55 o
   2   2   5     1025.06     1082.86     13.27 o
   3   2   5      579.75      602.82      8.46 o
   4   2   5        2.60        3.89      1.74 o
   5   2   5      361.62      339.71      7.33 o
   6   2   5      169.01      153.64      4.83 o
   7   2   5       23.36       18.62      2.87 o
  -8   3   5        9.67       13.92      3.48 o
  -7   3   5       21.49       18.90      3.23 o
  -6   3   5       74.86       69.86      4.72 o
  -5   3   5      313.12      305.56      8.45 o
  -4   3   5      419.98      414.71      9.70 o
  -3   3   5       23.22       27.85      2.73 o
  -2   3   5      115.66      134.01      4.72 o
  -1   3   5       55.01       45.58      1.65 o
   0   3   5      170.13      171.36      3.16 o
   1   3   5      886.46      921.59     11.31 o
   2   3   5      186.52      182.88      3.82 o
   3   3   5      266.16      253.72      4.99 o
   4   3   5       53.05       36.30      6.22 o
   5   3   5       26.39       23.06      2.19 o
   6   3   5        0.01        0.00      1.93 o
   7   3   5       62.83       78.37      4.75 o
  -8   4   5        4.78        7.21      3.48 o
  -7   4   5        0.01        0.99      3.23 o
  -6   4   5        6.66        4.97      2.49 o
  -5   4   5       20.50       20.64      2.98 o
  -4   4   5       33.11       27.35      2.98 o
  -2   4   5       98.48      106.41      3.23 o
  -1   4   5       64.41       68.55      2.11 o
   0   4   5      496.57      472.59      6.57 o
   1   4   5      352.24      357.87      5.50 o
   2   4   5       50.22       39.82      2.21 o
   3   4   5      464.01      451.90      7.43 o
   4   4   5       14.61       15.92      3.11 o
   5   4   5      130.63      143.51      6.71 o
   6   4   5       12.67       11.07      2.46 o
  -7   5   5      312.80      332.67     11.19 o
  -6   5   5      158.25      149.18      7.21 o
  -5   5   5       11.73       10.44      2.98 o
  -4   5   5       88.90       84.29      5.22 o
  -3   5   5       58.34       65.64      4.48 o
  -2   5   5      125.46      113.89      2.90 o
  -1   5   5       15.06       10.63      1.09 o
   0   5   5       45.32       40.45      1.76 o
   1   5   5       25.54       26.13      1.86 o
   2   5   5        5.41        4.36      1.99 o
   3   5   5      120.72      117.58      3.76 o
   4   5   5       30.45       23.85      2.61 o
   5   5   5        2.73        0.49      2.86 o
   6   5   5       84.26       94.35      8.08 o
  -7   6   5      163.35      181.25      9.20 o
  -6   6   5        7.24       10.94      3.98 o
  -5   6   5        4.82        6.71      3.23 o
  -4   6   5      199.00      199.40      7.96 o
  -3   6   5     1063.16     1023.11     20.39 o
  -2   6   5      229.74      209.71      4.14 o
  -1   6   5       98.78      108.40      5.72 o
   0   6   5      204.48      208.60      7.46 o
   1   6   5        0.01        2.73      2.49 o
   2   6   5       52.67       46.00      4.48 o
   3   6   5        1.64        0.99      2.73 o
   4   6   5      157.69      173.05      8.20 o
   5   6   5        1.50        0.00      3.48 o
  -6   7   5       50.89       54.70      5.97 o
  -5   7   5      341.82      335.15     11.44 o
  -4   7   5      227.68      223.02      8.95 o
  -3   7   5       61.03       61.16      5.72 o
  -2   7   5      159.71      139.48      6.96 o
  -1   7   5      304.58      297.86      9.70 o
   0   7   5      882.61      921.67     19.64 o
   1   7   5      479.74      477.86     12.93 o
   2   7   5        4.44        5.72      3.23 o
   3   7   5      277.67      275.48     10.44 o
   4   7   5       76.66       74.34      7.21 o
  -4   8   5       76.21       64.64      6.22 o
  -3   8   5       35.65       34.81      4.72 o
  -2   8   5       10.48       10.69      3.98 o
  -1   8   5      414.75      401.78     12.18 o
   0   8   5       47.26       61.41      6.22 o
   1   8   5       18.38       14.17      3.98 o
   2   8   5       14.48       15.17      4.23 o
  -2  -9   6      271.58      295.91      7.96 o
  -1  -9   6       89.07       90.25      6.96 o
   0  -9   6      117.08       99.70      7.21 o
   1  -9   6        1.62        5.72      3.73 o
  -5  -8   6        3.55        3.20      2.86 o
  -4  -8   6       42.81       45.31     10.19 o
  -3  -8   6       70.26       62.54      3.93 o
  -2  -8   6       25.37       31.97      2.69 o
  -1  -8   6       28.65       32.47      2.08 o
   0  -8   6       57.06       59.35      3.73 o
   1  -8   6      171.79      159.55     13.79 o
   2  -8   6      412.29      407.61      7.93 o
   3  -8   6      107.83      103.18      5.72 o
  -6  -7   6        6.22        3.66      2.09 o
  -5  -7   6      177.67      162.45      3.84 o
  -4  -7   6       20.57       19.31      2.68 o
  -3  -7   6      100.56       84.45      4.47 o
  -2  -7   6       95.86      103.66      2.89 o
  -1  -7   6       71.88       73.64      2.63 o
   0  -7   6      300.39      292.98      5.13 o
   1  -7   6        8.88        7.81      1.53 o
   2  -7   6       66.30       64.89      2.81 o
   3  -7   6       69.76       78.46      3.20 o
   4  -7   6      199.02      203.89      4.77 o
   5  -7   6       14.82       19.26      2.81 o
  -7  -6   6      160.37      175.68      5.63 o
  -6  -6   6      172.07      167.66      5.10 o
  -5  -6   6      554.37      561.77      7.53 o
  -4  -6   6      137.85      132.64      5.07 o
  -3  -6   6      391.31      393.07      5.46 o
  -2  -6   6       84.33       76.14      2.29 o
  -1  -6   6       20.92       16.70      1.28 o
   0  -6   6       59.55       57.88      2.13 o
   1  -6   6      263.67      279.00      4.23 o
   2  -6   6      172.18      175.79      3.46 o
   3  -6   6      184.22      188.85      3.85 o
   4  -6   6        0.00        0.43      1.62 o
   5  -6   6        9.71        7.97      2.05 o
  -7  -5   6       25.08       24.26      2.64 o
  -6  -5   6        3.51        3.18      3.36 o
  -5  -5   6       70.48       66.63      4.48 o
  -4  -5   6      191.23      205.89      4.48 o
  -3  -5   6      724.66      743.84      9.76 o
  -2  -5   6       88.73       84.62      2.38 o
  -1  -5   6      182.70      171.12      3.97 o
   0  -5   6      198.10      176.07      2.37 o
   1  -5   6     1290.87     1307.46     10.78 o
   2  -5   6      207.56      200.57      4.76 o
   3  -5   6       63.32       62.54      2.38 o
   4  -5   6      104.83      109.76      3.10 o
   5  -5   6        5.63        4.89      1.84 o
   6  -5   6       83.17       90.68      4.72 o
  -8  -4   6        0.49        0.00      1.97 o
  -7  -4   6      363.83      360.54      6.27 o
  -5  -4   6        4.21        4.48      1.99 o
  -4  -4   6        8.09        8.20      2.24 o
  -3  -4   6      625.17      654.37      8.69 o
  -2  -4   6        4.27        5.19      0.96 o
  -1  -4   6      295.52      313.62      4.13 o
   0  -4   6       43.77       36.06      4.48 o
   1  -4   6      191.79      221.22      4.38 o
   2  -4   6      286.04      268.11      3.81 o
   3  -4   6      263.21      248.81      3.91 o
   4  -4   6      520.28      494.49      6.35 o
   5  -4   6      220.75      241.53      4.41 o
   6  -4   6      125.05      131.22      4.60 o
  -8  -3   6      211.16      228.37      5.14 o
  -7  -3   6      143.90      135.41      3.70 o
  -6  -3   6      141.71      148.98      3.52 o
  -5  -3   6       24.89       22.25      1.55 o
  -3  -3   6      213.03      205.37      5.47 o
  -2  -3   6       82.57       89.76      2.29 o
  -1  -3   6       30.65       28.59      1.99 o
   0  -3   6      192.82      211.09      5.22 o
   1  -3   6        0.00        0.00      1.24 o
   2  -3   6        7.05        6.53      0.69 o
   3  -3   6      364.79      367.48      4.71 o
   4  -3   6      473.27      474.04      5.93 o
   5  -3   6      155.10      151.24      3.34 o
   6  -3   6       10.49       10.80      2.15 o
   7  -3   6       53.85       49.71      4.11 o
  -8  -2   6       85.68       81.30      5.47 o
  -7  -2   6      355.67      342.21      5.67 o
  -6  -2   6     1187.57     1205.93     13.14 o
  -5  -2   6      926.74      727.05      8.42 o
  -4  -2   6      153.36      136.75      2.69 o
  -3  -2   6       47.81       64.72      1.55 o
  -2  -2   6      709.38      795.17      7.57 o
  -1  -2   6     1328.49     1324.20     22.13 o
   0  -2   6      793.60      871.44     15.41 o
   1  -2   6     1000.46     1115.60     19.39 o
   2  -2   6        0.23        0.42      0.46 o
   3  -2   6      574.79      571.37      5.00 o
   4  -2   6       52.59       54.33      1.59 o
   5  -2   6       24.17       24.64      1.26 o
   6  -2   6      442.31      438.31      8.06 o
   7  -2   6        0.04        0.02      2.15 o
  -9  -1   6       17.73       18.65      3.73 o
  -8  -1   6       86.48       86.52      5.72 o
  -7  -1   6      291.22      285.92      8.20 o
  -6  -1   6        0.12        1.24      1.49 o
  -5  -1   6        0.99        2.49      1.49 o
  -4  -1   6        0.79        0.00      0.99 o
  -3  -1   6      147.15      159.12      3.98 o
  -2  -1   6      480.77      477.23      3.93 o
  -1  -1   6     1539.04     1737.68     15.27 o
   0  -1   6     2775.00     3022.24     25.92 o
   1  -1   6     2430.72     2703.25     23.54 o
   2  -1   6      404.81      398.64      5.77 o
   3  -1   6      199.54      230.29      3.34 o
   4  -1   6      204.29      201.21      3.79 o
   5  -1   6       24.69       29.80      1.63 o
   6  -1   6      174.50      170.16      3.54 o
   7  -1   6      151.08      148.01      3.76 o
  -9   0   6      208.25      187.96      8.20 o
  -8   0   6       47.92       41.52      4.48 o
  -7   0   6       72.36       66.14      4.48 o
  -6   0   6      108.00      109.40      4.72 o
  -5   0   6      268.91      276.23      6.96 o
  -4   0   6       24.31       20.39      2.24 o
  -3   0   6        7.21        9.70      1.24 o
  -2   0   6      345.90      351.53      4.99 o
  -1   0   6      920.59      954.68     13.76 o
   0   0   6      914.27      918.07      8.69 o
   1   0   6       40.37       57.54      1.84 o
   2   0   6      308.75      275.18      5.84 o
   3   0   6       10.36       10.81      1.37 o
   4   0   6      635.46      600.18     16.04 o
   5   0   6      500.61      483.36      8.24 o
   6   0   6      312.68      299.83      6.58 o
   7   0   6      155.16      156.34      3.94 o
  -9   1   6       14.38       17.16      3.98 o
  -8   1   6        0.34        0.00      2.49 o
  -7   1   6      312.22      315.76      8.95 o
  -6   1   6       13.50       12.18      2.24 o
  -5   1   6        5.21        1.99      1.49 o
  -4   1   6       77.70       68.37      3.23 o
  -3   1   6     1186.81     1178.25     19.64 o
  -2   1   6        7.65        9.84      1.05 o
  -1   1   6      114.94      131.03      2.64 o
   0   1   6      763.46      812.37      9.93 o
   1   1   6      184.47      181.05      3.42 o
   2   1   6      174.66      170.96      3.60 o
   3   1   6      283.51      283.09      3.95 o
   4   1   6       82.99       75.41      2.90 o
   5   1   6       19.13       17.52      3.23 o
   6   1   6      210.82      208.63      8.95 o
   7   1   6      145.85      145.20      5.34 o
  -8   2   6      726.85      761.55     17.16 o
  -7   2   6      120.51      119.09      5.97 o
  -6   2   6       19.88       22.63      2.98 o
  -5   2   6       32.26       27.85      2.98 o
  -4   2   6      186.02      127.05      4.72 o
  -3   2   6     1260.99     1260.55     21.38 o
  -2   2   6       80.91       88.51      2.44 o
  -1   2   6      485.74      482.22      7.33 o
   0   2   6       10.20       12.08      1.13 o
   1   2   6      252.31      293.73      4.74 o
   2   2   6       97.58      102.65      3.23 o
   3   2   6      481.55      478.80      7.47 o
   4   2   6      731.59      722.28     10.55 o
   5   2   6      257.88      239.95      5.63 o
   6   2   6       83.80       82.30      4.22 o
   7   2   6        0.43        1.16      2.86 o
  -8   3   6       29.95       27.60      4.48 o
  -7   3   6       13.04       11.19      2.98 o
  -6   3   6      136.76      124.81      5.72 o
  -5   3   6       27.25       18.40      2.73 o
  -4   3   6      140.09      127.55      5.22 o
  -3   3   6       23.98       20.14      2.24 o
  -2   3   6      721.85      717.34      9.47 o
  -1   3   6      527.54      559.60      7.61 o
   0   3   6      199.81      190.10      3.52 o
   1   3   6        0.18        0.00      0.86 o
   2   3   6       88.11       87.27      2.80 o
   3   3   6      176.92      166.99      4.21 o
   4   3   6      207.65      192.06      4.81 o
   5   3   6        0.34        2.82      3.48 o
   6   3   6      283.64      294.05      7.03 o
  -8   4   6       12.39       16.41      4.23 o
  -7   4   6        6.31        5.22      2.98 o
  -6   4   6      185.62      189.21      7.71 o
  -5   4   6       30.31       30.08      3.48 o
  -4   4   6      204.48      190.45      6.96 o
  -3   4   6       30.19       25.61      2.98 o
  -2   4   6        0.00        1.86      1.01 o
  -1   4   6       34.44       39.65      1.88 o
   0   4   6        1.70        0.00      1.12 o
   1   4   6        0.29        2.85      1.49 o
   2   4   6      648.47      637.54      9.17 o
   3   4   6       65.44       63.05      3.25 o
   4   4   6        1.98        3.43      1.66 o
   5   4   6      113.45      106.19      4.56 o
   6   4   6      203.46      210.35      6.32 o
  -7   5   6       62.26       57.43      6.22 o
  -6   5   6      108.22      102.19      6.46 o
  -5   5   6      147.58      156.14      7.21 o
  -4   5   6       25.26       27.60      3.48 o
  -3   5   6        2.13        2.24      1.99 o
  -2   5   6       23.16       24.06      3.73 o
  -1   5   6        6.96        7.70      1.19 o
   0   5   6      442.17      426.23     12.18 o
   1   5   6       18.52       23.70      1.84 o
   2   5   6       77.56       77.60      3.36 o
   3   5   6       24.48       21.60      2.27 o
   4   5   6        0.30        1.63      2.09 o
   5   5   6        1.00        1.22      2.61 o
  -6   6   6        1.58        4.48      3.48 o
  -5   6   6       11.26       12.68      3.73 o
  -4   6   6        0.09        0.00      2.73 o
  -3   6   6      150.57      162.77      4.05 o
  -2   6   6      234.76      244.18      4.74 o
  -1   6   6       79.33       73.84      4.97 o
   0   6   6      143.21      149.92      6.71 o
   1   6   6        0.03        2.73      2.73 o
   2   6   6      208.22      217.55      8.45 o
   3   6   6       16.72        9.45      3.48 o
   4   6   6       88.75       95.72      6.96 o
  -5   7   6        5.78        0.00      3.73 o
  -4   7   6        0.90        1.74      3.48 o
  -3   7   6       30.46       31.08      4.23 o
  -2   7   6       96.62       97.21      6.22 o
  -1   7   6       12.43       11.44      3.23 o
   0   7   6       19.49       18.15      3.73 o
   1   7   6       40.47       40.03      4.72 o
   2   7   6       87.93       87.52      6.71 o
   3   7   6       25.72       25.86      4.97 o
  -4   8   6      780.82      686.22     17.65 o
  -3   8   6       20.08       17.65      4.48 o
  -2   8   6       46.88       41.77      4.97 o
  -1   8   6       61.82       51.96      5.47 o
   0   8   6        0.76        8.70      3.73 o
   1   8   6       11.65       17.16      4.48 o
   2   8   6       16.89       17.65      4.72 o
  -2  -9   7      247.69      221.03      9.70 o
  -1  -9   7        0.90        3.48      3.48 o
   0  -9   7       55.30       56.19      6.22 o
   1  -9   7      136.64      135.50      8.45 o
  -4  -8   7       36.45       30.79      3.73 o
  -3  -8   7        3.77        0.29      2.19 o
  -2  -8   7       82.59       75.54      6.20 o
  -1  -8   7      192.44      185.13      6.71 o
   0  -8   7       37.47       34.68      3.61 o
   1  -8   7      176.88      170.47      5.08 o
   2  -8   7      772.58      783.00     12.50 o
   3  -8   7       16.93       20.68      2.81 o
  -6  -7   7        0.03        2.58      3.01 o
  -5  -7   7       64.17       65.93      3.00 o
  -4  -7   7       81.21       83.57      2.89 o
  -3  -7   7      114.05      102.01      6.90 o
  -2  -7   7      586.24      573.20      7.14 o
  -1  -7   7      168.77      164.13      3.53 o
   0  -7   7       11.09       12.69      2.00 o
   1  -7   7      182.14      189.67      3.81 o
   2  -7   7      170.86      173.03      4.99 o
   3  -7   7      289.07      294.27      6.75 o
   4  -7   7        4.36        2.29      2.37 o
  -6  -6   7       79.24       87.60      3.24 o
  -5  -6   7       12.10        9.86      1.46 o
  -4  -6   7       10.38       12.74      1.45 o
  -3  -6   7        0.41        1.38      1.24 o
  -2  -6   7     1233.80     1249.93     12.70 o
  -1  -6   7     1120.56     1128.34     13.32 o
   0  -6   7      112.93      105.31      2.58 o
   1  -6   7        0.10        0.00      1.08 o
   2  -6   7        1.31        0.00      1.74 o
   3  -6   7       67.88       68.78      2.76 o
   4  -6   7      153.46      152.86      4.01 o
   5  -6   7      268.40      267.98      7.33 o
  -7  -5   7       38.56       36.33      2.57 o
  -6  -5   7        2.46        4.72      2.49 o
  -5  -5   7        0.60        1.12      1.41 o
  -4  -5   7        0.90        2.64      1.24 o
  -3  -5   7       72.44       68.05      3.48 o
  -2  -5   7      992.59      996.50     12.10 o
  -1  -5   7      204.22      191.91      2.80 o
   0  -5   7      182.34      179.85      4.11 o
   1  -5   7       34.61       34.37      2.15 o
   2  -5   7        5.54        3.49      1.13 o
   3  -5   7       95.17       98.75      2.81 o
   4  -5   7      261.57      259.47      4.66 o
   5  -5   7      591.22      592.57      7.93 o
   6  -5   7      140.21      148.33      6.46 o
  -8  -4   7      138.40      156.69      8.83 o
  -7  -4   7      174.65      171.64      4.18 o
  -6  -4   7      332.70      325.78      5.50 o
  -5  -4   7       52.60       48.88      2.21 o
  -4  -4   7     1070.32     1135.68     14.05 o
  -3  -4   7       20.38       18.83      1.49 o
  -2  -4   7        8.16        5.20      0.87 o
  -1  -4   7      203.15      224.01      5.72 o
   0  -4   7       10.20        8.95      1.74 o
   1  -4   7       13.51       17.40      1.66 o
   2  -4   7      234.87      231.40      2.93 o
   3  -4   7       38.23       33.36      1.92 o
   4  -4   7      460.80      456.80      6.06 o
   5  -4   7      112.14      119.50      3.40 o
   6  -4   7       39.21       45.74      4.72 o
  -8  -3   7       32.55       38.86      2.57 o
  -7  -3   7       55.83       62.14      2.80 o
  -6  -3   7       26.57       22.14      1.61 o
  -5  -3   7      179.09      190.88      3.52 o
  -4  -3   7      899.64      928.84      9.85 o
  -3  -3   7       30.52       23.01      1.16 o
  -2  -3   7      816.37      853.51      8.17 o
  -1  -3   7      133.15      129.29      4.23 o
   0  -3   7     1147.78     1174.52     20.39 o
   1  -3   7       15.66       21.38      2.49 o
   2  -3   7      267.84      264.25      3.00 o
   3  -3   7      179.02      187.10      3.14 o
   4  -3   7      141.08      130.45      2.91 o
   5  -3   7       48.02       43.69      2.37 o
   6  -3   7       75.77       71.21      3.82 o
  -8  -2   7      258.87      257.58      8.70 o
  -7  -2   7        1.74        0.25      2.24 o
  -6  -2   7      251.17      245.89      6.96 o
  -5  -2   7      522.52      403.52      8.95 o
  -4  -2   7      949.71      971.14     16.41 o
  -3  -2   7       28.90       34.60      2.36 o
  -2  -2   7      554.36      597.03      5.93 o
  -1  -2   7      229.72      216.06      5.47 o
   0  -2   7       16.01       23.62      2.24 o
   1  -2   7        1.35        0.00      1.24 o
   2  -2   7      642.04      604.62      5.60 o
   3  -2   7      578.48      546.92      4.85 o
   4  -2   7      602.34      605.75      5.61 o
   5  -2   7       90.86       96.05      2.48 o
   6  -2   7      143.85      152.90      3.93 o
   7  -2   7       14.58       21.82      5.97 o
  -8  -1   7       14.80       17.40      3.23 o
  -7  -1   7      181.10      186.22      6.71 o
  -6  -1   7       41.14       35.80      3.23 o
  -5  -1   7       22.63       23.37      2.73 o
  -4  -1   7      164.67      176.53      4.72 o
  -3  -1   7      301.87      303.79      4.71 o
  -2  -1   7     1124.62     1213.63     14.01 o
  -1  -1   7     1012.18     1134.54     10.34 o
   0  -1   7      117.55      133.75      1.86 o
   1  -1   7       27.25       36.90      1.32 o
   2  -1   7      211.43      206.49      3.82 o
   3  -1   7      336.90      328.35      5.49 o
   4  -1   7      974.26      966.69     10.12 o
   5  -1   7      292.70      294.87      9.45 o
   6  -1   7       32.13       26.98      1.79 o
   7  -1   7        5.30        5.54      1.83 o
  -8   0   7       57.99       56.69      4.97 o
  -7   0   7      689.31      724.50     15.17 o
  -6   0   7      726.29      735.20     14.42 o
  -5   0   7       12.41        8.70      1.74 o
  -4   0   7        5.92        4.23      1.49 o
  -3   0   7      557.05      580.80     10.69 o
  -2   0   7      694.43      690.21      8.69 o
  -1   0   7      374.56      372.24      5.34 o
   0   0   7        7.12        7.74      0.88 o
   1   0   7       26.01       42.39      1.76 o
   2   0   7       44.46       33.59      2.02 o
   3   0   7       27.18       25.57      1.84 o
   4   0   7      401.18      381.65      6.75 o
   5   0   7      130.69      135.79      4.28 o
   6   0   7       56.45       50.94      3.73 o
   7   0   7       63.58       77.85      4.39 o
  -8   1   7       50.07       50.47      4.97 o
  -7   1   7       48.70       49.73      4.48 o
  -6   1   7       15.81       17.65      2.73 o
  -5   1   7       23.37       16.91      2.24 o
  -4   1   7      118.79      108.65      4.23 o
  -3   1   7     1016.23      997.25     17.40 o
  -2   1   7      753.01      776.05     25.36 o
  -1   1   7      616.38      632.53     10.32 o
   0   1   7      834.42      883.51     12.43 o
   1   1   7      120.36      118.74      2.81 o
   2   1   7       20.62       29.09      1.93 o
   3   1   7      312.85      311.30      5.80 o
   4   1   7        0.33        1.62      1.41 o
   5   1   7        0.60        0.00      1.66 o
   6   1   7        6.27        7.71      2.11 o
   7   1   7        0.56        1.24      2.46 o
  -8   2   7        6.53        8.20      3.23 o
  -7   2   7        0.00        3.23      2.49 o
  -6   2   7      124.36      115.61      5.47 o
  -5   2   7       12.13       10.44      2.24 o
  -4   2   7       36.00       41.02      3.23 o
  -3   2   7       82.50       78.07      3.73 o
  -2   2   7      147.09      125.30      4.85 o
  -1   2   7      361.41      339.28      7.96 o
   0   2   7       34.70       48.40      1.91 o
   1   2   7       39.92       26.66      1.66 o
   2   2   7      158.93      164.96      3.86 o
   3   2   7      896.40      895.04     12.13 o
   4   2   7      834.34      795.89     11.60 o
   5   2   7       17.49       19.39      2.29 o
   6   2   7        3.56        7.53      4.85 o
  -8   3   7      265.74      274.24     10.19 o
  -7   3   7       76.71       67.88      5.47 o
  -6   3   7       94.96       83.54      5.47 o
  -5   3   7       45.80       47.24      4.23 o
  -4   3   7       11.40        9.70      2.24 o
  -3   3   7      158.53      151.42      5.47 o
  -2   3   7       80.70       80.74      2.57 o
  -1   3   7      176.72      187.58      4.23 o
   0   3   7      196.91      192.70      3.88 o
   1   3   7       33.22       34.46      2.02 o
   2   3   7      261.67      258.98      7.71 o
   3   3   7       38.51       30.05      3.11 o
   4   3   7        2.84        0.00      4.85 o
   5   3   7      135.28      132.55      4.64 o
   6   3   7       18.03       14.04      2.64 o
  -7   4   7       34.93       37.29      4.72 o
  -6   4   7      126.66      139.23      6.96 o
  -5   4   7       72.65       61.16      4.97 o
  -4   4   7      103.63       93.98      5.22 o
  -3   4   7      142.60      145.97      3.70 o
  -2   4   7       84.82       93.72      2.80 o
  -1   4   7        3.23        6.04      1.19 o
   0   4   7       29.68       27.25      1.91 o
   1   4   7      244.01      238.31      6.34 o
   2   4   7       80.05       71.29      3.04 o
   3   4   7        4.93        7.46      1.76 o
   4   4   7      829.55      831.74     12.37 o
   5   4   7      332.80      327.80      7.26 o
  -7   5   7        0.93        2.24      3.73 o
  -6   5   7       29.51       34.56      4.48 o
  -5   5   7      193.97      192.94      7.96 o
  -4   5   7        0.73        0.00      2.24 o
  -3   5   7      124.13      123.53      3.70 o
  -2   5   7      227.01      224.94      4.54 o
  -1   5   7       14.44       17.26      1.86 o
   0   5   7       54.49       53.99      2.48 o
   1   5   7      140.60      135.26      3.68 o
   2   5   7      354.18      352.94      6.45 o
   3   5   7       86.22       78.69      4.03 o
   4   5   7       49.43       47.27      5.35 o
   5   5   7       19.58       18.77      3.98 o
  -6   6   7        3.01        3.48      3.98 o
  -5   6   7        0.23        0.00      3.23 o
  -4   6   7       60.47       46.49      4.97 o
  -3   6   7        0.14        1.65      1.73 o
  -2   6   7        1.60        0.73      1.47 o
  -1   6   7       24.08       23.85      1.73 o
   0   6   7      154.94      141.97      6.96 o
   1   6   7      383.71      379.41     11.19 o
   2   6   7      108.18      104.92      6.46 o
   3   6   7        6.43       12.18      3.73 o
   4   6   7       68.84       73.59      6.96 o
  -5   7   7       22.47       15.66      4.48 o
  -4   7   7       22.82       26.85      4.23 o
  -3   7   7       26.83       26.60      4.23 o
  -2   7   7       22.75       22.38      3.73 o
  -1   7   7      127.37      110.64      6.96 o
   0   7   7       26.06       26.85      4.23 o
   1   7   7       14.80       12.68      3.73 o
   2   7   7        2.09        1.24      3.73 o
   3   7   7        0.36        0.50      4.23 o
  -3   8   7      163.50      149.67      8.95 o
  -2   8   7      104.76      112.88      7.96 o
  -1   8   7      111.43      129.54      8.20 o
   0   8   7        6.78        9.70      4.23 o
   1   8   7        0.77        0.00      3.98 o
  -4  -8   8       12.79       15.50      2.72 o
  -3  -8   8       11.98       17.50      2.25 o
  -2  -8   8        6.26       10.28      3.85 o
  -1  -8   8      297.31      302.80      6.51 o
   0  -8   8       73.62       74.48      3.94 o
   1  -8   8       53.03       51.81      6.84 o
   2  -8   8        9.06       12.30      2.73 o
  -5  -7   8      236.47      243.39      4.83 o
  -4  -7   8       66.33       65.54      5.95 o
  -3  -7   8      444.95      430.22      6.06 o
  -2  -7   8       28.09       28.84      1.89 o
  -1  -7   8       92.97       91.65      3.40 o
   0  -7   8      168.37      173.19      4.60 o
   1  -7   8       51.95       48.63      3.36 o
   2  -7   8      391.03      394.70      7.89 o
   3  -7   8      172.25      176.54      5.62 o
   4  -7   8       28.19       30.68      3.23 o
  -6  -6   8       21.69       16.95      2.44 o
  -5  -6   8       23.03       23.65      1.82 o
  -4  -6   8      388.45      384.61      5.65 o
  -3  -6   8       38.48       38.12      2.16 o
  -2  -6   8       42.12       36.86      1.89 o
  -1  -6   8      210.70      212.41      4.78 o
   0  -6   8      251.57      257.27      7.09 o
   1  -6   8     2453.11     2522.21     30.31 o
   2  -6   8      338.55      320.73      9.20 o
   3  -6   8       30.80       31.38      2.64 o
   4  -6   8      313.36      298.81      6.94 o
   5  -6   8      106.79      122.36      5.27 o
  -7  -5   8        2.64        5.08      2.24 o
  -6  -5   8      281.45      279.87      4.46 o
  -5  -5   8       83.18       72.10      4.48 o
  -4  -5   8      176.22      165.02      3.95 o
  -3  -5   8       61.82       52.21      2.37 o
  -2  -5   8        2.44        1.99      1.05 o
  -1  -5   8      827.35      867.72     16.16 o
   0  -5   8       27.20       25.59      3.48 o
   1  -5   8       57.86       66.97      2.87 o
   2  -5   8       13.02        8.90      3.36 o
   3  -5   8      118.07      109.03      3.61 o
   4  -5   8       42.38       42.16      3.23 o
   5  -5   8      223.66      219.38      6.05 o
  -8  -4   8       22.21       21.07      2.86 o
  -7  -4   8      219.25      227.32      4.84 o
  -6  -4   8      275.42      293.59      5.08 o
  -5  -4   8      103.94      111.68      2.44 o
  -4  -4   8       54.25       42.49      1.64 o
  -3  -4   8      488.51      485.08      4.86 o
  -2  -4   8      713.33      674.54      5.28 o
  -1  -4   8       58.27       59.17      3.23 o
   0  -4   8       27.62       24.12      2.49 o
   1  -4   8       74.21       79.12      2.90 o
   2  -4   8       48.56       54.42      3.48 o
   3  -4   8       57.77       56.14      4.87 o
   4  -4   8        2.47        2.53      1.33 o
   5  -4   8      214.14      206.35      4.28 o
   6  -4   8       23.36       28.98      2.98 o
  -8  -3   8       36.09       36.05      3.98 o
  -7  -3   8       22.90       21.13      3.23 o
  -6  -3   8       67.91       67.78      2.57 o
  -5  -3   8       34.14       32.07      1.79 o
  -4  -3   8      244.54      237.93      4.35 o
  -3  -3   8      953.29      968.37     23.12 o
  -2  -3   8      232.42      200.75      2.64 o
  -1  -3   8       90.35       89.26      3.73 o
   0  -3   8      493.46      491.04     10.44 o
   1  -3   8      388.84      396.07      9.20 o
   2  -3   8       60.01       49.52      1.84 o
   3  -3   8      117.67      118.93      2.91 o
   4  -3   8      211.32      210.47      3.79 o
   5  -3   8      243.73      248.30     12.43 o
   6  -3   8        0.78        0.00      3.73 o
  -8  -2   8       93.77       86.52      5.97 o
  -7  -2   8      153.43      152.91      6.22 o
  -6  -2   8        1.13        1.74      1.99 o
  -5  -2   8      377.33      295.12      7.21 o
  -4  -2   8      608.95      629.35      8.57 o
  -3  -2   8       61.12       59.58      1.97 o
  -2  -2   8      119.81      136.74      2.14 o
  -1  -2   8        0.02        1.24      1.24 o
   0  -2   8      282.17      292.88      7.21 o
   1  -2   8     1324.40     1315.99     23.12 o
   2  -2   8       42.61       34.78      1.25 o
   3  -2   8      662.86      614.89      5.45 o
   4  -2   8      227.67      242.76      3.16 o
   5  -2   8       41.71       38.51      2.04 o
   6  -2   8       56.67       64.34      4.73 o
  -8  -1   8       55.99       55.44      5.22 o
  -7  -1   8        2.72        4.72      2.49 o
  -6  -1   8       88.30       88.01      4.48 o
  -5  -1   8      232.02      232.22      6.46 o
  -4  -1   8       51.25       63.40      3.23 o
  -3  -1   8      321.63      334.73      6.96 o
  -2  -1   8      368.09      329.64      4.95 o
  -1  -1   8     1565.43     1766.57     19.91 o
   0  -1   8       15.53       15.16      1.23 o
   1  -1   8       15.95       20.81      1.54 o
   2  -1   8      474.81      445.03      6.55 o
   3  -1   8      764.52      747.45     10.23 o
   4  -1   8       58.16       54.82      2.19 o
   5  -1   8        2.31        4.72      2.73 o
   6  -1   8       19.36       25.07      2.22 o
  -8   0   8      113.69      113.87      6.22 o
  -7   0   8      648.25      662.10     14.42 o
  -6   0   8     1319.36     1389.34     24.37 o
  -5   0   8      105.67       98.95      4.23 o
  -4   0   8       30.63       31.33      2.98 o
  -3   0   8       65.38       67.28      2.37 o
  -2   0   8      580.17      580.06      7.81 o
  -1   0   8      675.72      722.80     13.43 o
   0   0   8      427.26      406.21      5.87 o
   1   0   8      510.88      496.61      7.01 o
   2   0   8      550.21      542.17      7.81 o
   3   0   8        0.35        0.00      1.31 o
   4   0   8       90.25       94.86      3.50 o
   5   0   8      720.49      710.64     11.04 o
   6   0   8        3.67        6.89      2.37 o
  -8   1   8      235.29      235.95      8.70 o
  -7   1   8        1.13        0.00      2.49 o
  -6   1   8       55.27       48.73      3.98 o
  -5   1   8       49.95       45.50      3.73 o
  -4   1   8      505.43      537.04     11.19 o
  -3   1   8      426.13      423.72      6.42 o
  -2   1   8      611.85      681.33      9.05 o
  -1   1   8      699.54      704.60     12.93 o
   0   1   8      947.86      984.72     12.13 o
   1   1   8      462.38      471.46      6.94 o
   2   1   8       71.53       74.90      2.80 o
   3   1   8       24.15       17.27      1.84 o
   4   1   8      219.32      227.36      5.36 o
   5   1   8      141.02      114.48      4.30 o
   6   1   8        0.18        0.00      2.37 o
  -8   2   8      112.17      112.88      6.96 o
  -7   2   8       86.05       85.78      5.97 o
  -6   2   8       21.58       20.39      2.98 o
  -5   2   8        2.92        2.49      1.99 o
  -4   2   8       93.26       77.57      4.23 o
  -3   2   8       69.23       71.00      2.62 o
  -2   2   8      339.67      347.36      6.46 o
  -1   2   8      412.81      401.94      6.15 o
   0   2   8      193.80      167.38      3.68 o
   1   2   8       23.87       20.75      1.86 o
   2   2   8       30.32       25.98      2.11 o
   3   2   8      375.33      373.12      6.84 o
   4   2   8      571.12      572.35      9.32 o
   5   2   8      174.11      163.35      5.10 o
   6   2   8      141.82      147.62      5.45 o
  -8   3   8       65.33       60.67      6.46 o
  -7   3   8       21.63       15.41      3.73 o
  -6   3   8        0.88        0.00      2.49 o
  -5   3   8        8.24        9.45      2.73 o
  -4   3   8      771.65      797.60     16.16 o
  -3   3   8      115.23      107.14      3.48 o
  -2   3   8       41.67       36.69      2.15 o
  -1   3   8      208.18      211.39      4.18 o
   0   3   8       92.73       85.65      2.75 o
   1   3   8      144.19      149.07      3.75 o
   2   3   8      664.18      649.64      9.57 o
   3   3   8       11.15       10.83      1.91 o
   4   3   8       24.33       23.08      2.46 o
   5   3   8        4.41        4.92      2.73 o
  -7   4   8        0.93        5.47      3.48 o
  -6   4   8        7.99        6.46      2.98 o
  -5   4   8       23.58       28.34      3.73 o
  -4   4   8      370.94      377.67     10.19 o
  -3   4   8       53.91       51.78      3.98 o
  -2   4   8      181.34      173.56      4.06 o
  -1   4   8        4.89        2.34      1.19 o
   0   4   8        7.10       10.16      1.61 o
   1   4   8        2.71        0.25      1.37 o
   2   4   8      143.39      160.53      4.46 o
   3   4   8      426.39      414.90      7.50 o
   4   4   8       10.36       16.39      2.37 o
   5   4   8        9.35       12.72      3.48 o
  -7   5   8       65.25       50.72      5.47 o
  -6   5   8        4.44        9.70      3.48 o
  -5   5   8       79.40       75.33      5.97 o
  -4   5   8      113.94      112.43      3.76 o
  -3   5   8      137.34      141.07      3.94 o
  -2   5   8       23.87       20.16      1.97 o
  -1   5   8      261.61      255.48      4.95 o
   0   5   8       75.74       72.71      2.90 o
   1   5   8       30.04       37.06      2.72 o
   2   5   8        6.87        9.26      2.15 o
   3   5   8       68.00       67.76      3.76 o
   4   5   8       79.74       80.75      5.35 o
  -6   6   8       40.04       33.07      4.97 o
  -5   6   8       21.34       14.92      3.98 o
  -4   6   8       10.66        5.95      1.88 o
  -3   6   8        1.87        4.75      1.91 o
  -2   6   8        1.03        3.55      2.73 o
  -1   6   8       22.71       19.89      3.48 o
   0   6   8        4.77        5.47      3.23 o
   1   6   8       15.29       10.69      3.73 o
   2   6   8       43.75       44.75      4.97 o
   3   6   8      236.79      248.13      9.95 o
  -4   7   8       42.17       47.74      5.72 o
  -3   7   8       39.92       45.50      4.97 o
  -2   7   8       13.45        9.20      3.73 o
  -1   7   8       54.45       42.02      4.97 o
   0   7   8       47.80       61.16      6.22 o
   1   7   8      127.73      141.72      8.20 o
   2   7   8       17.86       14.67      4.23 o
  -3  -8   9      161.91      161.91      4.95 o
  -2  -8   9        3.79        6.21      3.48 o
  -1  -8   9        2.36        1.17      2.09 o
   0  -8   9       85.39       86.33      4.24 o
   1  -8   9      103.58      114.29      4.66 o
  -5  -7   9       28.22       36.26      2.32 o
  -4  -7   9       17.39       18.95      1.86 o
  -3  -7   9      326.21      301.84      6.39 o
  -2  -7   9        4.32        4.67      2.73 o
  -1  -7   9        7.99        6.71      1.79 o
   0  -7   9        0.28        3.24      1.73 o
   1  -7   9       14.86       12.01      2.27 o
   2  -7   9       47.44       48.89      3.68 o
   3  -7   9       39.17       44.59      6.22 o
  -6  -6   9       63.97       72.36      4.92 o
  -5  -6   9        2.91        4.76      1.35 o
  -4  -6   9        0.90        1.99      1.99 o
  -3  -6   9      105.86       91.50      4.48 o
  -2  -6   9      300.26      273.32      5.73 o
  -1  -6   9       14.45       16.21      2.86 o
   0  -6   9      550.17      577.40      9.45 o
   1  -6   9      303.30      298.52      6.30 o
   2  -6   9       10.31        5.85      2.02 o
   3  -6   9       18.63       17.22      2.62 o
   4  -6   9        0.28        0.00      3.48 o
  -7  -5   9       28.29       31.93      2.01 o
  -6  -5   9       20.12       25.74      1.68 o
  -5  -5   9        9.04       12.62      2.06 o
  -4  -5   9      541.81      524.36      5.62 o
  -3  -5   9     1160.59     1164.53     10.15 o
  -2  -5   9      270.12      272.50      7.21 o
  -1  -5   9      648.47      635.99     12.93 o
   0  -5   9      159.61      166.07      4.28 o
   1  -5   9      381.86      383.52      8.70 o
   2  -5   9      541.24      518.01      8.88 o
   3  -5   9       11.99       11.17      2.02 o
   4  -5   9        3.68        3.48      2.11 o
   5  -5   9       36.79       31.41      3.23 o
  -7  -4   9      207.40      213.82      7.71 o
  -6  -4   9      155.88      149.94      3.52 o
  -5  -4   9       76.45       79.73      2.11 o
  -4  -4   9        5.52        7.99      1.23 o
  -3  -4   9      764.12      780.34      9.91 o
  -2  -4   9      168.60      162.85      5.22 o
  -1  -4   9      167.29      169.32      5.22 o
   0  -4   9     1182.11     1191.18     21.63 o
   1  -4   9       30.91       32.57      2.98 o
   2  -4   9       16.65       17.28      1.76 o
   3  -4   9       10.42       10.85      1.28 o
   4  -4   9      468.52      481.78      8.67 o
   5  -4   9      103.36       92.24      6.71 o
  -8  -3   9       48.37       55.20      5.47 o
  -7  -3   9       35.61       23.87      3.23 o
  -6  -3   9       10.74        8.70      2.24 o
  -5  -3   9       95.69       73.65      2.90 o
  -4  -3   9       26.31       20.75      1.55 o
  -3  -3   9      249.88      248.36      4.12 o
  -2  -3   9      113.45      119.84      4.48 o
  -1  -3   9      489.04      458.72      9.95 o
   0  -3   9       46.03       55.69      3.23 o
   1  -3   9        1.90        1.49      1.49 o
   2  -3   9       46.98       51.71      3.73 o
   3  -3   9      447.47      425.22      5.44 o
   4  -3   9      590.42      577.62      7.55 o
   5  -3   9       10.31       16.21      2.09 o
   6  -3   9      144.12      167.77      5.32 o
  -8  -2   9      201.45      204.12      7.71 o
  -7  -2   9      404.62      408.75     10.19 o
  -6  -2   9        5.19        1.74      1.99 o
  -5  -2   9      396.65      411.23      8.95 o
  -4  -2   9      232.67      223.64      4.28 o
  -3  -2   9      501.71      491.93      6.97 o
  -2  -2   9      282.77      290.57      3.73 o
  -1  -2   9      409.87      424.41      9.45 o
   0  -2   9      136.03      155.89      4.97 o
   1  -2   9      102.72       96.47      4.23 o
   2  -2   9      199.50      200.69      2.60 o
   3  -2   9      576.52      555.79      6.95 o
   4  -2   9        7.55        3.06      1.06 o
   5  -2   9       81.84       93.12      2.61 o
   6  -2   9       10.05       13.49      1.74 o
  -8  -1   9       81.71       81.55      5.72 o
  -7  -1   9       41.56       36.80      4.23 o
  -6  -1   9        1.17        0.50      1.99 o
  -5  -1   9      771.59      775.23     14.42 o
  -4  -1   9      918.74      890.48     11.57 o
  -3  -1   9      952.98      966.82     12.00 o
  -2  -1   9       10.03       12.61      1.24 o
  -1  -1   9      183.96      177.62      3.13 o
   0  -1   9       75.39       71.74      2.36 o
   1  -1   9      252.09      251.92      4.24 o
   2  -1   9      321.09      332.86      6.71 o
   3  -1   9       44.71       47.48      4.35 o
   4  -1   9        0.32        0.91      1.19 o
   5  -1   9      345.52      316.26     10.19 o
   6  -1   9       15.85       17.97      1.96 o
  -8   0   9       11.29       14.67      3.23 o
  -7   0   9        8.50       10.44      2.98 o
  -6   0   9        7.33        3.98      2.24 o
  -5   0   9      851.76      888.10     16.66 o
  -4   0   9      504.38      500.05      7.63 o
  -3   0   9      451.13      435.74      7.33 o
  -2   0   9      170.41      154.51      3.42 o
  -1   0   9       44.50       46.44      3.23 o
   0   0   9        8.71        9.33      1.05 o
   1   0   9      194.21      175.93      3.68 o
   2   0   9     1105.84     1052.83     13.33 o
   3   0   9     1717.49     1762.17     21.32 o
   4   0   9       11.10       13.02      3.98 o
   5   0   9        0.86        0.00      1.93 o
   6   0   9       21.07       23.09      2.87 o
  -8   1   9       73.75       78.07      5.97 o
  -7   1   9       47.60       51.22      4.97 o
  -6   1   9       28.32       28.10      3.48 o
  -5   1   9        0.18        0.00      1.99 o
  -4   1   9        3.21        4.68      1.13 o
  -3   1   9       78.40       83.63      2.69 o
  -2   1   9       92.04       90.62      2.72 o
  -1   1   9      141.92      135.42      3.16 o
   0   1   9      174.70      192.32      5.22 o
   1   1   9      334.68      329.09      5.63 o
   2   1   9     1246.61     1281.31     30.08 o
   3   1   9      845.44      821.55     11.60 o
   4   1   9       37.76       44.07      3.16 o
   5   1   9        0.78        2.56      2.02 o
   6   1   9      129.79      135.10      6.96 o
  -8   2   9      434.44      467.17     13.18 o
  -7   2   9      969.17     1006.20     20.64 o
  -6   2   9        1.39        2.73      2.49 o
  -5   2   9        0.95        4.48      2.24 o
  -4   2   9       58.75       54.14      2.62 o
  -3   2   9      151.18      153.00      3.68 o
  -2   2   9        0.10        0.00      1.19 o
  -1   2   9       28.62       27.41      1.93 o
   0   2   9      350.94      346.98      5.87 o
   1   2   9      516.60      483.67     26.60 o
   2   2   9      170.14      177.57      4.48 o
   3   2   9       27.58       24.78      3.23 o
   4   2   9       47.01       38.96      2.99 o
   5   2   9       30.42       37.40      8.58 o
  -7   3   9       59.47       74.09      6.22 o
  -6   3   9        0.82        0.00      2.73 o
  -5   3   9      327.77      312.28      9.45 o
  -4   3   9      334.05      324.04      6.12 o
  -3   3   9      280.78      276.57      5.31 o
  -2   3   9      225.00      236.76      4.81 o
  -1   3   9      845.78      876.04     11.59 o
   0   3   9      135.03      147.99      3.75 o
   1   3   9       72.13       79.12      5.47 o
   2   3   9       19.72       20.99      2.09 o
   3   3   9       42.03       38.56      2.99 o
   4   3   9        5.05        6.06      3.36 o
   5   3   9       54.33       57.99      4.72 o
  -7   4   9       35.43       38.54      4.97 o
  -6   4   9       94.20       91.74      6.46 o
  -5   4   9       54.89       45.25      5.22 o
  -4   4   9        8.15        7.41      2.61 o
  -3   4   9      177.35      168.98      4.12 o
  -2   4   9      230.34      214.89      4.78 o
  -1   4   9       56.83       56.16      3.85 o
   0   4   9       59.44       57.43      2.85 o
   1   4   9      168.04      165.93      4.30 o
   2   4   9      954.59      975.09     13.43 o
   3   4   9      923.09      926.29     13.33 o
   4   4   9        1.65        0.98      2.27 o
  -6   5   9       36.35       28.84      4.72 o
  -5   5   9       62.57       72.35      6.22 o
  -4   5   9       45.03       38.70      2.87 o
  -3   5   9       43.64       35.73      2.73 o
  -2   5   9        3.58        5.21      1.73 o
  -1   5   9       14.23       14.25      1.91 o
   0   5   9        1.33        0.99      1.73 o
   1   5   9      466.58      466.48      7.88 o
   2   5   9      104.31      101.50      4.11 o
   3   5   9       13.90       16.25      2.51 o
   4   5   9       13.98       15.82      2.93 o
  -5   6   9      128.43      134.83      4.77 o
  -4   6   9        3.60        1.37      1.88 o
  -3   6   9       14.46       14.99      2.39 o
  -2   6   9       11.88       13.53      3.98 o
  -1   6   9        5.10        1.24      3.23 o
   0   6   9        4.90        4.97      3.48 o
   1   6   9       69.19       75.09      6.46 o
   2   6   9       15.90       19.39      4.23 o
   3   6   9      140.82      128.79      8.70 o
  -4   7   9       41.44       46.74      5.47 o
  -3   7   9       56.09       64.39      6.71 o
  -2   7   9       75.06       85.53      6.96 o
  -1   7   9       46.81       41.02      5.22 o
   0   7   9        8.58        3.73      3.98 o
   1   7   9       47.34       47.24      5.72 o
  -3  -8  10       58.85       60.25      4.35 o
  -2  -8  10      155.06      165.13      5.26 o
  -1  -8  10       23.30       26.62      3.61 o
   0  -8  10      117.64      119.19      5.02 o
  -5  -7  10        4.25        5.08      2.15 o
  -4  -7  10       17.43       19.20      2.33 o
  -3  -7  10       29.70       30.92      2.69 o
  -2  -7  10       13.99       10.26      1.97 o
  -1  -7  10       16.83       21.93      2.33 o
   0  -7  10       69.07       74.00      3.64 o
   1  -7  10        2.30        6.01      2.19 o
   2  -7  10       71.04       72.85      4.30 o
  -6  -6  10      193.00      208.18      3.91 o
  -5  -6  10       29.69       39.88      2.23 o
  -4  -6  10       60.11       59.95      2.23 o
  -3  -6  10       91.34       86.52      4.72 o
  -2  -6  10       24.78       21.88      2.49 o
  -1  -6  10      234.22      224.11      5.31 o
   0  -6  10       56.44       53.79      3.25 o
   1  -6  10       11.05        6.46      3.23 o
   2  -6  10       29.28       32.50      3.11 o
   3  -6  10       21.03       21.38      2.81 o
  -7  -5  10       87.30       92.48      4.30 o
  -6  -5  10      380.50      432.32      5.54 o
  -5  -5  10      396.98      391.76      4.84 o
  -4  -5  10      325.91      289.22      5.20 o
  -3  -5  10      139.62      153.91      3.27 o
  -2  -5  10        1.47        0.75      1.74 o
  -1  -5  10        0.12        0.50      1.74 o
   0  -5  10      237.02      224.51      6.96 o
   1  -5  10      218.38      211.35      5.09 o
   2  -5  10      108.82      115.23      4.21 o
   3  -5  10        7.44        1.95      3.85 o
   4  -5  10        6.27        9.15      2.37 o
  -7  -4  10       29.55       33.04      2.72 o
  -6  -4  10       31.93       32.15      3.85 o
  -5  -4  10      663.06      643.05      9.35 o
  -4  -4  10       87.04       73.78      2.69 o
  -3  -4  10      463.18      416.33      6.03 o
  -2  -4  10      100.39       84.78      3.98 o
  -1  -4  10      618.06      603.92     12.68 o
   0  -4  10     2102.40     2137.71     36.30 o
   1  -4  10      206.40      194.18      6.46 o
   2  -4  10      175.26      182.62      4.75 o
   3  -4  10      214.64      185.65      5.01 o
   4  -4  10        9.36        9.75      2.29 o
   5  -4  10       15.86       13.92      3.73 o
  -7  -3  10       87.13       95.22      5.47 o
  -6  -3  10        3.50        5.58      1.86 o
  -5  -3  10        3.12        3.61      1.41 o
  -4  -3  10      510.65      482.14      7.22 o
  -3  -3  10       49.86       47.16      2.11 o
  -2  -3  10       38.50       43.51      2.98 o
  -1  -3  10       37.81       48.98      3.23 o
   0  -3  10      211.62      207.61      6.46 o
   1  -3  10       34.78       32.32      3.23 o
   2  -3  10      147.23      136.75      5.72 o
   3  -3  10       15.21       13.20      1.76 o
   4  -3  10      196.23      170.29      4.89 o
   5  -3  10       83.78       89.76      6.71 o
  -8  -2  10      291.44      310.54      9.70 o
  -7  -2  10        3.96        2.49      2.73 o
  -6  -2  10       90.84       98.71      4.72 o
  -5  -2  10       51.24       45.38      3.36 o
  -4  -2  10      574.89      568.68      8.21 o
  -3  -2  10      154.05      145.26      3.22 o
  -2  -2  10       93.42       98.38      2.00 o
  -1  -2  10      966.15      928.38     17.40 o
   0  -2  10        4.28        1.74      1.49 o
   1  -2  10      204.89      225.76      6.96 o
   2  -2  10        9.55       13.80      1.01 o
   3  -2  10      273.92      260.94      3.53 o
   4  -2  10      174.42      148.18      2.75 o
   5  -2  10       60.81       66.65      2.67 o
  -8  -1  10        1.24        3.73      3.23 o
  -7  -1  10       26.93       30.33      3.73 o
  -6  -1  10      199.22      191.20      6.71 o
  -5  -1  10      201.44      195.26      4.60 o
  -4  -1  10      187.70      178.43      4.03 o
  -3  -1  10      107.89      109.48      2.97 o
  -2  -1  10      584.63      555.22      8.45 o
  -1  -1  10      309.46      312.21      4.84 o
   0  -1  10      290.28      288.04      4.66 o
   1  -1  10        0.17        0.55      2.49 o
   2  -1  10      289.84      273.77      5.13 o
   3  -1  10      222.80      213.58      4.89 o
   4  -1  10       32.33       27.66      2.33 o
   5  -1  10      159.33      177.52      8.20 o
  -8   0  10      399.72      400.29     11.69 o
  -7   0  10       21.83       23.37      3.48 o
  -6   0  10      119.81      113.87      5.47 o
  -5   0  10      179.03      185.73      6.22 o
  -4   0  10      110.01      106.26      3.34 o
  -3   0  10       57.88       61.00      3.61 o
  -2   0  10      174.53      148.18      3.42 o
  -1   0  10        4.51        5.69      1.37 o
   0   0  10     1282.99     1308.72     15.70 o
   1   0  10       31.79       30.66      3.73 o
   2   0  10      764.48      735.68     20.76 o
   3   0  10       53.03       36.70      2.90 o
   4   0  10       19.39       18.89      2.09 o
   5   0  10      141.30      159.35      5.17 o
  -8   1  10       23.59       23.37      4.48 o
  -7   1  10        5.55        8.45      2.98 o
  -6   1  10      238.78      238.93      7.96 o
  -5   1  10       40.14       44.01      4.23 o
  -4   1  10      261.48      251.97      5.22 o
  -3   1  10       40.65       39.21      2.27 o
  -2   1  10     1098.84     1135.99     14.15 o
  -1   1  10        4.28        8.04      1.31 o
   0   1  10       28.26       24.08      1.84 o
   1   1  10      403.01      371.92      8.95 o
   2   1  10       57.80       51.08      3.23 o
   3   1  10        4.96        6.46      1.74 o
   4   1  10      166.62      164.90      4.91 o
   5   1  10       60.64       64.49      4.13 o
  -8   2  10       79.47       78.32      6.96 o
  -7   2  10      389.88      400.79     11.69 o
  -6   2  10      329.02      346.84     10.19 o
  -5   2  10      121.98      114.12      5.72 o
  -4   2  10        9.76       13.54      1.73 o
  -3   2  10      201.19      208.25      4.56 o
  -2   2  10      552.49      588.76     11.19 o
  -1   2  10       49.93       44.90      2.33 o
   0   2  10      125.02      113.31     12.43 o
   1   2  10        3.60        2.98      1.37 o
   2   2  10      636.37      636.00     11.69 o
   3   2  10       12.54       12.34      2.11 o
   4   2  10       88.40       81.16      4.11 o
   5   2  10       29.96       36.95      3.22 o
  -7   3  10       29.83       28.84      4.48 o
  -6   3  10        0.09        0.00      2.98 o
  -5   3  10       99.63      100.21      3.82 o
  -4   3  10      142.43      142.19      4.06 o
  -3   3  10      412.06      430.55     15.42 o
  -2   3  10      314.52      307.73      5.77 o
  -1   3  10       25.13       19.64      1.73 o
   0   3  10      252.47      250.37      6.84 o
   1   3  10      304.31      297.72      5.77 o
   2   3  10      214.15      203.88      5.17 o
   3   3  10       30.72       35.57      2.80 o
   4   3  10       54.80       44.74      3.42 o
  -7   4  10       48.83       45.00      5.47 o
  -6   4  10       12.56        6.71      3.48 o
  -5   4  10       12.42        8.42      1.97 o
  -4   4  10        9.22       13.69      1.84 o
  -3   4  10       61.02       65.48      5.72 o
  -2   4  10       23.01       20.41      1.79 o
  -1   4  10       37.19       33.79      6.09 o
   0   4  10      534.53      537.21     10.07 o
   1   4  10      220.43      216.80      5.08 o
   2   4  10        0.25        3.72      2.36 o
   3   4  10       10.28       14.71      6.34 o
   4   4  10      188.76      183.37      6.84 o
  -6   5  10       67.18       78.57      7.46 o
  -5   5  10      175.73      179.05      5.26 o
  -4   5  10       65.70       64.49      3.45 o
  -3   5  10      132.76      134.22      4.18 o
  -2   5  10      560.56      556.71      8.77 o
  -1   5  10       45.48       39.18      2.80 o
   0   5  10      494.90      507.35      8.42 o
   1   5  10      312.68      312.99      6.39 o
   2   5  10       55.94       56.53      3.81 o
   3   5  10       15.72       12.23      2.80 o
  -5   6  10       23.33       32.31      2.98 o
  -4   6  10       55.76       66.41      8.70 o
  -3   6  10      203.29      205.97      7.09 o
  -2   6  10       99.67      100.94      6.96 o
  -1   6  10      128.87      124.56      7.46 o
   0   6  10        1.47        6.22      3.98 o
   1   6  10      277.20      285.67     10.69 o
   2   6  10      409.07      423.66     13.43 o
  -2   7  10       20.61       27.10      4.72 o
  -1   7  10        8.19       11.19      4.23 o
  -4  -7  11       74.62       75.30      4.12 o
  -3  -7  11        4.68        7.26      2.15 o
  -2  -7  11        2.80        3.74      2.09 o
  -1  -7  11       14.59       12.99      2.27 o
   0  -7  11        0.47        0.00      2.02 o
   1  -7  11       94.60      101.07      4.74 o
  -5  -6  11       29.10       27.85      3.73 o
  -4  -6  11      130.77      143.71      6.22 o
  -3  -6  11      155.42      155.39      6.22 o
  -2  -6  11       16.64       20.14      2.73 o
  -1  -6  11      129.09      120.69      4.24 o
   0  -6  11       11.30       11.80      2.09 o
   1  -6  11      258.17      254.94      7.46 o
   2  -6  11       85.53       90.67      8.95 o
   3  -6  11        1.92        0.00      2.37 o
  -6  -5  11        4.22        4.60      1.93 o
  -5  -5  11       35.82       40.18      2.90 o
  -4  -5  11      183.72      172.49      6.34 o
  -3  -5  11      181.48      181.50      6.46 o
  -2  -5  11      146.06      158.38      5.97 o
  -1  -5  11       31.23       30.83      3.23 o
   0  -5  11       41.18       31.08      3.23 o
   1  -5  11       87.51       94.28      3.93 o
   2  -5  11       10.98       14.17      2.86 o
   3  -5  11      326.63      325.90      7.29 o
   4  -5  11       42.06       39.27      3.73 o
  -7  -4  11       19.23       24.01      2.46 o
  -6  -4  11       40.28       47.57      4.60 o
  -5  -4  11      117.88      130.02      3.75 o
  -4  -4  11        2.14        1.12      1.41 o
  -3  -4  11        5.33        5.22      1.99 o
  -2  -4  11       13.13       15.66      2.49 o
  -1  -4  11      155.89      163.35      5.72 o
   0  -4  11      147.68      157.13      5.97 o
   1  -4  11        0.50        2.49      2.24 o
   2  -4  11       34.22       33.76      2.80 o
   3  -4  11       24.82       26.99      2.54 o
   4  -4  11        0.36        0.00      2.19 o
  -7  -3  11       44.70       58.35      3.61 o
  -6  -3  11      225.63      220.85      5.24 o
  -5  -3  11      406.32      337.26     30.21 o
  -4  -3  11      186.15      161.99      3.88 o
  -3  -3  11       77.87       67.03      2.86 o
  -2  -3  11      267.34      249.87      7.21 o
  -1  -3  11        4.84        7.46      1.74 o
   0  -3  11      105.55       97.46      4.48 o
   1  -3  11      431.82      397.31     10.19 o
   2  -3  11       69.20       66.38      4.48 o
   3  -3  11       18.24       14.28      2.24 o
   4  -3  11       11.35        9.56      2.24 o
  -7  -2  11        0.47        0.00      2.73 o
  -6  -2  11      317.81      319.77      6.37 o
  -5  -2  11      119.72      116.15      3.68 o
  -4  -2  11        4.09        3.48      1.31 o
  -3  -2  11       71.00       66.35      2.44 o
  -2  -2  11      397.23      382.61      5.44 o
  -1  -2  11     1698.31     1625.54     28.59 o
   0  -2  11      139.55      119.84      4.97 o
   1  -2  11      178.37      173.05      6.22 o
   2  -2  11      217.33      202.77      2.84 o
   3  -2  11       63.74       64.40      2.19 o
   4  -2  11       39.55       31.82      4.23 o
   5  -2  11       17.90       10.94      3.98 o
  -8  -1  11        1.27        0.00      3.23 o
  -7  -1  11       16.34       13.92      2.98 o
  -6  -1  11        0.04        2.08      1.66 o
  -5  -1  11      247.22      258.89      5.44 o
  -4  -1  11       40.88       38.24      2.44 o
  -3  -1  11       92.57       99.87      3.07 o
  -2  -1  11      166.57      160.70      3.58 o
  -1  -1  11      237.49      254.01      4.85 o
   0  -1  11        1.02        2.36      1.23 o
   1  -1  11       49.50       49.45      2.44 o
   2  -1  11      280.33      243.04      5.72 o
   3  -1  11      520.71      488.15      8.06 o
   4  -1  11       87.66       91.16      3.82 o
   5  -1  11      178.33      198.41      8.95 o
  -8   0  11        0.92        0.00      3.73 o
  -7   0  11        0.52        1.74      2.98 o
  -6   0  11      425.28      448.78     11.19 o
  -5   0  11      565.78      565.60      8.96 o
  -4   0  11      118.27      108.90      3.42 o
  -3   0  11      199.41      201.18      4.38 o
  -2   0  11       47.10       49.82      2.54 o
  -1   0  11        1.73        2.16      2.61 o
   0   0  11       86.41       92.12      2.99 o
   1   0  11      487.33      481.14      7.50 o
   2   0  11       11.80       12.99      1.73 o
   3   0  11        9.43       11.32      2.02 o
   4   0  11      250.08      250.24      6.02 o
   5   0  11       14.70       13.36      4.10 o
  -7   1  11       13.75       16.16      3.73 o
  -6   1  11      540.58      567.12     13.43 o
  -5   1  11      630.65      610.71      9.58 o
  -4   1  11      123.28      128.30      3.78 o
  -3   1  11      178.39      162.34      6.22 o
  -2   1  11        0.43        1.14      1.86 o
  -1   1  11        0.13        0.00      1.31 o
   0   1  11      110.66      104.95      3.25 o
   1   1  11      759.10      768.45     10.80 o
   2   1  11      141.45      136.43      4.13 o
   3   1  11       61.53       57.16      3.42 o
   4   1  11       35.23       29.83      2.81 o
   5   1  11        0.43        0.00      2.46 o
  -7   2  11       28.60       28.84      4.48 o
  -6   2  11      293.35      305.81      9.70 o
  -5   2  11       72.97       74.06      4.48 o
  -4   2  11      411.11      393.67      7.03 o
  -3   2  11      270.13      258.03      8.20 o
  -2   2  11       11.77       10.00      3.61 o
  -1   2  11       81.28       84.83      3.15 o
   0   2  11      299.88      306.56      5.79 o
   1   2  11     1185.28     1217.51     15.82 o
   2   2  11      151.88      155.89      4.57 o
   3   2  11        2.37        2.76      1.97 o
   4   2  11       22.15       27.55      3.48 o
  -7   3  11       32.34       20.64      4.48 o
  -6   3  11        4.28        6.53      2.15 o
  -5   3  11       12.07       10.50      2.15 o
  -4   3  11       65.17       62.98      3.22 o
  -3   3  11      125.10      128.43      3.88 o
  -2   3  11       18.79       18.08      1.79 o
  -1   3  11        9.03       11.80      1.61 o
   0   3  11      593.43      602.01      9.30 o
   1   3  11      370.78      374.56      7.01 o
   2   3  11      145.34      142.10      4.56 o
   3   3  11      188.11      191.64      5.62 o
   4   3  11        3.06        4.42      2.54 o
  -6   4  11       18.70       19.72      2.80 o
  -5   4  11       48.82       44.85      7.71 o
  -4   4  11       35.49       37.33      2.97 o
  -3   4  11       79.60       87.33      5.22 o
  -2   4  11        0.22        0.50      1.55 o
  -1   4  11       98.91       93.78      3.50 o
   0   4  11       75.86       83.23      5.10 o
   1   4  11       58.25       58.93      3.34 o
   2   4  11       63.48       60.57      3.94 o
   3   4  11        0.01        0.00      5.10 o
  -5   5  11      191.24      191.50      5.62 o
  -4   5  11      372.50      392.18      7.70 o
  -3   5  11       40.66       50.63      4.85 o
  -2   5  11       31.36       34.58      2.87 o
  -1   5  11       58.31       62.66      3.45 o
   0   5  11      180.21      178.47      4.95 o
   1   5  11       61.81       53.80      3.94 o
   2   5  11        2.73        3.55      3.23 o
  -4   6  11      162.32      152.30      6.71 o
  -3   6  11       10.59        9.20      3.98 o
  -2   6  11       17.32       17.90      4.23 o
  -1   6  11       27.74       24.61      4.72 o
   0   6  11      340.52      332.67     11.44 o
   1   6  11      186.86      203.63      9.95 o
  -3  -7  12      362.21      366.39     20.26 o
  -2  -7  12        2.87        2.02      2.15 o
  -1  -7  12        1.69        1.11      2.86 o
   0  -7  12      129.10      132.67      7.46 o
  -5  -6  12        4.72        8.70      3.23 o
  -4  -6  12      240.82      264.54      8.70 o
  -3  -6  12      163.93      156.64      6.46 o
  -2  -6  12       67.58       76.33      4.97 o
  -1  -6  12      319.08      341.62      9.70 o
   0  -6  12       59.76       70.29      3.93 o
   1  -6  12       72.44       77.25     11.93 o
   2  -6  12        0.58        2.50      2.86 o
  -6  -5  12       19.24       14.67      3.23 o
  -5  -5  12        0.66        0.00      2.49 o
  -4  -5  12      121.22      120.09      5.72 o
  -3  -5  12       15.87       18.15      2.73 o
  -2  -5  12       17.03       22.38      2.98 o
  -1  -5  12      113.64      106.41      5.22 o
   0  -5  12      136.49      143.46      6.46 o
   1  -5  12       64.65       69.47      3.68 o
   2  -5  12        9.90       13.63      2.37 o
   3  -5  12      390.46      396.04      8.43 o
  -6  -4  12       55.39       55.33      3.52 o
  -5  -4  12        6.34        4.10      1.76 o
  -4  -4  12       20.11       18.90      2.73 o
  -3  -4  12        3.72        4.23      1.99 o
  -2  -4  12      296.37      265.54      7.96 o
  -1  -4  12       48.62       41.27      3.73 o
   0  -4  12      170.48      157.88      6.22 o
   1  -4  12        6.46        8.95      2.73 o
   2  -4  12      175.97      159.50      4.92 o
   3  -4  12      195.97      192.18      5.71 o
  -7  -3  12      331.68      374.97      7.71 o
  -6  -3  12      146.81      143.32      4.46 o
  -5  -3  12      153.34      120.71     12.06 o
  -4  -3  12        0.09        0.00      1.74 o
  -3  -3  12        0.78        0.00      1.74 o
  -2  -3  12        3.77        6.22      2.24 o
  -1  -3  12       20.19       16.41      2.49 o
   0  -3  12      300.84      275.23      8.20 o
   1  -3  12       41.87       47.24      3.98 o
   2  -3  12       25.39       24.12      3.48 o
   3  -3  12        2.08        0.62      3.61 o
   4  -3  12        7.08        7.46      3.48 o
  -7  -2  12        1.86        0.51      2.09 o
  -6  -2  12      130.94      123.71      5.35 o
  -5  -2  12        1.85        4.59      3.98 o
  -4  -2  12      106.26       88.70      3.25 o
  -3  -2  12       11.22       10.60      1.58 o
  -2  -2  12      327.26      339.05      6.96 o
  -1  -2  12     1359.63     1299.09     23.87 o
   0  -2  12       77.32       85.03      4.48 o
   1  -2  12       62.81       68.12      4.48 o
   2  -2  12        7.66       10.94      2.49 o
   3  -2  12        6.28        5.22      2.98 o
   4  -2  12       42.13       34.81      4.72 o
  -7  -1  12      100.59      102.03      4.48 o
  -6  -1  12       32.41       32.60      2.64 o
  -5  -1  12      123.17      116.92      3.87 o
  -4  -1  12       71.53       64.59      2.90 o
  -3  -1  12      156.33      157.67      3.86 o
  -2  -1  12       18.76       19.65      1.66 o
  -1  -1  12        7.43        7.59      1.41 o
   0  -1  12      160.59      147.63      3.46 o
   1  -1  12      178.07      172.07      5.59 o
   2  -1  12       57.46       50.87      3.36 o
   3  -1  12      108.65      101.24      7.96 o
   4  -1  12       39.01       34.81      4.72 o
  -7   0  12      191.90      188.46      8.20 o
  -6   0  12       33.96       39.04      2.90 o
  -5   0  12       17.87       15.61      2.11 o
  -4   0  12       42.24       43.22      2.69 o
  -3   0  12      333.58      313.77     16.53 o
  -2   0  12     1379.23     1357.07     16.66 o
  -1   0  12      152.50      134.83      5.10 o
   0   0  12       66.27       66.58      2.90 o
   1   0  12      297.65      283.14      5.70 o
   2   0  12       64.49       67.63      3.40 o
   3   0  12      126.00      103.32      4.11 o
   4   0  12       14.96       19.86      2.54 o
  -7   1  12       94.90      105.17      7.21 o
  -6   1  12        8.58        8.36      2.36 o
  -5   1  12        5.66        4.90      1.79 o
  -4   1  12       89.55       88.57      6.22 o
  -3   1  12      230.15      217.06      4.92 o
  -2   1  12       91.59       85.65      3.15 o
  -1   1  12      611.04      602.85     11.19 o
   0   1  12        3.95        2.96      1.55 o
   1   1  12       55.91       49.32      3.04 o
   2   1  12      161.40      153.22      4.48 o
   3   1  12       65.26       63.36      3.87 o
   4   1  12      243.88      284.07      6.83 o
  -7   2  12       92.81       94.98      7.21 o
  -6   2  12        0.83        0.00      2.49 o
  -5   2  12       44.81       42.65      3.07 o
  -4   2  12        5.73        8.00      1.86 o
  -3   2  12       60.24       57.43      3.61 o
  -2   2  12      121.72      121.72      3.75 o
  -1   2  12      584.05      605.36      9.23 o
   0   2  12       64.93       64.52      3.22 o
   1   2  12      101.65      104.21      4.23 o
   2   2  12        0.04        0.00      1.86 o
   3   2  12      126.05      124.07      6.84 o
  -6   3  12      112.60      116.50      4.84 o
  -5   3  12       70.36       71.14      6.09 o
  -4   3  12      150.34      150.39      4.71 o
  -3   3  12      128.36      128.50      4.18 o
  -2   3  12       41.31       38.20      2.81 o
  -1   3  12        1.56        1.79      1.61 o
   0   3  12        4.19        7.47      2.49 o
   1   3  12        0.88        2.51      1.91 o
   2   3  12       23.59       21.78      2.62 o
   3   3  12       90.02       91.43      5.22 o
  -6   4  12       52.44       50.75      4.72 o
  -5   4  12       79.07       78.70      4.09 o
  -4   4  12      133.20      127.82      4.48 o
  -3   4  12       48.28       49.41      5.47 o
  -2   4  12       18.45       20.88      2.25 o
  -1   4  12      207.69      216.39      5.44 o
   0   4  12      126.81      131.19      4.30 o
   1   4  12      112.36      111.96     10.82 o
   2   4  12       24.89       31.18      2.93 o
  -4   5  12        0.03        0.00      2.25 o
  -3   5  12      119.81      122.89      6.34 o
  -2   5  12       55.36       56.18      6.96 o
  -1   5  12      448.84      472.29      9.82 o
   0   5  12       93.33       90.63      4.41 o
   1   5  12       22.08       18.96      4.10 o
  -4  -6  13        0.62        0.00      2.73 o
  -3  -6  13        6.27        7.71      2.98 o
  -2  -6  13      201.39      192.94      7.21 o
  -1  -6  13       35.47       38.79      3.98 o
   0  -6  13       42.24       37.52      3.15 o
   1  -6  13       61.45       68.20      8.08 o
  -5  -5  13      270.03      291.64      9.45 o
  -4  -5  13      164.37      178.02      7.21 o
  -3  -5  13       16.98       20.39      2.98 o
  -2  -5  13       88.55       98.95      5.22 o
  -1  -5  13       34.85       32.57      3.73 o
   0  -5  13       57.34       53.70      4.97 o
   1  -5  13        4.08        3.61      3.23 o
   2  -5  13       29.22       30.31      3.07 o
  -6  -4  13        1.12        1.99      2.98 o
  -5  -4  13      546.13      601.18     14.42 o
  -4  -4  13      377.27      362.25     10.19 o
  -3  -4  13       26.16       30.58      3.48 o
  -2  -4  13      316.23      309.05      8.95 o
  -1  -4  13        1.91        7.21      2.49 o
   0  -4  13       95.83       91.99      5.47 o
   1  -4  13        5.60        2.49      2.73 o
   2  -4  13       91.80       79.72      6.34 o
   3  -4  13       12.71        9.45      2.64 o
  -6  -3  13        5.70        0.52      3.36 o
  -5  -3  13      222.96      227.52      5.34 o
  -4  -3  13       57.29       47.49      4.23 o
  -3  -3  13      264.82      272.50      8.20 o
  -2  -3  13      247.93      237.69      7.71 o
  -1  -3  13        1.50        5.22      2.24 o
   0  -3  13       14.96       19.89      2.98 o
   1  -3  13       11.19       13.43      2.73 o
   2  -3  13      469.01      443.55     12.18 o
   3  -3  13       30.30       26.59      2.90 o
  -7  -2  13       55.85       51.44      3.75 o
  -6  -2  13        2.20        0.96      1.79 o
  -5  -2  13        0.78        1.57      1.73 o
  -4  -2  13        5.32        8.23      1.84 o
  -3  -2  13        3.02        4.64      2.36 o
  -2  -2  13       15.34       19.64      2.73 o
  -1  -2  13        0.65        0.00      1.99 o
   0  -2  13        0.04        4.48      2.24 o
   1  -2  13      436.66      442.06     11.69 o
   2  -2  13       60.63       55.94      4.48 o
   3  -2  13        0.11        0.00      2.98 o
  -7  -1  13      130.44      118.32      4.91 o
  -6  -1  13      159.62      155.24      5.01 o
  -5  -1  13      111.44      108.10      3.95 o
  -4  -1  13        1.23        1.22      1.55 o
  -3  -1  13      178.69      152.00      5.59 o
  -2  -1  13        1.75        0.00      1.37 o
  -1  -1  13      194.61      183.05      4.18 o
   0  -1  13       65.05       67.45      2.90 o
   1  -1  13       68.96       62.16      4.72 o
   2  -1  13        0.91        1.49      2.24 o
   3  -1  13        0.57        0.00      2.98 o
  -7   0  13       86.35       87.32      4.53 o
  -6   0  13        0.04        0.00      3.61 o
  -5   0  13       10.93       11.36      2.02 o
  -4   0  13       34.87       31.66      2.54 o
  -3   0  13      244.43      266.34      5.54 o
  -2   0  13     1248.73     1255.03     15.95 o
  -1   0  13       71.57       69.60      8.20 o
   0   0  13       12.34       14.98      1.93 o
   1   0  13        9.64        6.86      1.79 o
   2   0  13       15.54       17.67      2.29 o
   3   0  13        5.32        1.10      2.73 o
  -7   1  13       47.23       46.45      3.78 o
  -6   1  13      143.32      148.64      5.09 o
  -5   1  13        0.35        0.00      2.11 o
  -4   1  13      493.45      514.39      8.70 o
  -3   1  13      188.83      186.17      4.83 o
  -2   1  13      112.98      117.51      3.87 o
  -1   1  13      213.39      217.19      4.92 o
   0   1  13       54.12       54.57      3.25 o
   1   1  13      403.10      381.62      7.20 o
   2   1  13      402.56      401.34      7.63 o
   3   1  13       30.74       36.26      3.07 o
  -6   2  13      330.87      344.97      7.63 o
  -5   2  13       12.74        9.50      2.27 o
  -4   2  13       27.14       28.00      2.62 o
  -3   2  13        0.01        1.17      1.74 o
  -2   2  13       72.59       72.00      3.46 o
  -1   2  13       15.87       15.93      2.09 o
   0   2  13        0.10        0.35      1.73 o
   1   2  13        6.28        6.73      2.73 o
   2   2  13        0.08        1.20      2.27 o
   3   2  13       18.70       17.29      2.90 o
  -6   3  13      203.26      215.04      6.26 o
  -5   3  13        3.03        0.00      3.23 o
  -4   3  13       84.83       82.84      3.88 o
  -3   3  13        1.37        0.54      1.84 o
  -2   3  13      169.37      161.59      4.71 o
  -1   3  13        0.67        0.00      1.84 o
   0   3  13      175.80      192.95      5.31 o
   1   3  13       81.84       78.48      4.00 o
   2   3  13        2.19        2.42      4.48 o
  -5   4  13       84.43       85.87      4.66 o
  -4   4  13      105.72      102.93      9.07 o
  -3   4  13       46.05       51.74      3.58 o
  -2   4  13       84.93       94.05      4.12 o
  -1   4  13       23.06       27.84      3.23 o
   0   4  13      443.24      471.06      8.74 o
   1   4  13       45.83       43.40      3.69 o
  -3   5  13       35.42       34.81      3.03 o
  -2   5  13       57.58       51.76      3.98 o
  -1   5  13       76.28       87.30      4.48 o
  -2  -6  14        0.00        0.00      2.98 o
  -4  -5  14      204.81      206.36      7.96 o
  -3  -5  14       39.44       41.77      4.72 o
  -2  -5  14      279.35      287.91      9.20 o
  -1  -5  14       89.34       93.98      5.72 o
   0  -5  14        5.50        6.96      3.23 o
   1  -5  14       46.01       57.21      9.07 o
  -5  -4  14       77.85       77.57      5.72 o
  -4  -4  14        2.82        2.49      2.73 o
  -3  -4  14      297.06      319.74      9.70 o
  -2  -4  14      292.14      291.89      8.95 o
  -1  -4  14       29.49       30.58      3.73 o
   0  -4  14      157.82      174.29      7.21 o
   1  -4  14        2.74        1.99      2.98 o
   2  -4  14      188.71      181.00      8.45 o
  -6  -3  14       11.14        9.45      2.98 o
  -5  -3  14        7.87       10.19      2.98 o
  -4  -3  14       12.18       15.41      2.98 o
  -3  -3  14       69.36       88.01      5.22 o
  -2  -3  14        0.20        2.49      2.24 o
  -1  -3  14      163.04      157.13      6.71 o
   0  -3  14      101.80      102.44      5.72 o
   1  -3  14      140.54      139.48      6.96 o
   2  -3  14      215.75      249.13      9.45 o
  -6  -2  14       61.15       72.54      5.47 o
  -5  -2  14       11.56        6.56      3.73 o
  -4  -2  14       11.03       11.69      2.73 o
  -3  -2  14      372.99      347.09      9.70 o
  -2  -2  14       15.70       18.90      2.98 o
  -1  -2  14       69.86       61.41      4.48 o
   0  -2  14       24.31       40.78      4.23 o
   1  -2  14       12.64       11.69      2.98 o
   2  -2  14      105.69      111.14      6.46 o
  -6  -1  14      120.33      114.67      4.74 o
  -5  -1  14        2.33        4.82      1.97 o
  -4  -1  14       93.02       85.29      4.10 o
  -3  -1  14      132.35      142.33      4.21 o
  -2  -1  14        3.29        5.76      2.49 o
  -1  -1  14       11.81       12.18      2.49 o
   0  -1  14       72.28       79.06      5.22 o
   1  -1  14      307.95      312.53      9.70 o
   2  -1  14        1.63        0.50      2.98 o
  -6   0  14        1.52        1.27      2.15 o
  -5   0  14       14.78       10.17      2.15 o
  -4   0  14       31.29       26.99      2.54 o
  -3   0  14       57.90       58.83      5.35 o
  -2   0  14      290.62      302.72     10.19 o
  -1   0  14       47.08       56.43      3.33 o
   0   0  14      388.27      414.79      7.36 o
   1   0  14        0.80        2.87      2.15 o
   2   0  14       34.15       35.55      4.48 o
  -6   1  14       21.57       19.44      2.80 o
  -5   1  14        0.92        0.00      2.11 o
  -4   1  14       97.19       91.57      5.47 o
  -3   1  14       20.42       15.87      2.73 o
  -2   1  14       26.90       24.21      2.37 o
  -1   1  14       12.21       12.61      1.97 o
   0   1  14      247.47      254.17      5.80 o
   1   1  14        0.89        0.00      2.02 o
   2   1  14       26.56       27.88      2.81 o
  -5   2  14        2.00        1.89      2.21 o
  -4   2  14      411.76      435.06      8.17 o
  -3   2  14     1361.12     1436.43     18.72 o
  -2   2  14      122.70      126.84      4.35 o
  -1   2  14      211.67      226.50      8.70 o
   0   2  14      119.18      111.47      4.38 o
   1   2  14        9.07       10.33      2.33 o
   2   2  14        0.65        7.64      2.51 o
  -5   3  14       17.56       12.66      2.75 o
  -4   3  14      229.01      230.67      6.09 o
  -3   3  14       11.09       14.01      2.21 o
  -2   3  14        1.64        4.94      3.36 o
  -1   3  14        1.28        0.55      2.24 o
   0   3  14      163.09      164.07      9.70 o
   1   3  14      141.72      151.69      5.49 o
  -3   4  14        9.11        9.57      2.51 o
  -2   4  14      116.57      121.85      4.84 o
  -1   4  14        0.05        2.02      2.39 o
  -2  -5  15      226.35      251.61      8.95 o
  -4  -4  15        4.96        7.71      2.98 o
  -3  -4  15       34.55       34.81      4.23 o
  -2  -4  15        0.96        0.75      2.73 o
  -1  -4  15      105.08       97.21      5.97 o
   0  -4  15       90.00      101.19      6.46 o
  -5  -3  15      153.58      145.95      7.21 o
  -4  -3  15        1.16        2.98      2.73 o
  -3  -3  15       20.21       28.84      3.73 o
  -2  -3  15        3.97        3.48      2.49 o
  -1  -3  15       53.60       48.23      4.72 o
   0  -3  15        2.12        4.48      2.98 o
   1  -3  15        1.74        0.00      2.98 o
  -5  -2  15      157.66      162.11      7.46 o
  -4  -2  15      300.23      319.24      9.95 o
  -3  -2  15      354.67      368.22     10.69 o
  -2  -2  15        0.81        0.00      2.24 o
  -1  -2  15       78.09       85.28      5.47 o
   0  -2  15        4.26        5.22      2.49 o
   1  -2  15       48.93       47.24      5.47 o
  -5  -1  15       93.23       95.04      4.28 o
  -4  -1  15      209.25      239.43      8.45 o
  -3  -1  15       43.53       43.01      4.48 o
  -2  -1  15      177.29      201.14      7.71 o
  -1  -1  15       95.40       85.03      5.47 o
   0  -1  15       71.58       72.85      4.97 o
   1  -1  15       80.86       80.06      5.97 o
  -5   0  15       81.09       76.96      4.28 o
  -4   0  15       43.01       41.59      6.22 o
  -3   0  15        1.50        3.77      1.91 o
  -2   0  15        0.49        0.83      2.02 o
  -1   0  15        3.05        0.00      2.49 o
   0   0  15      189.81      199.90      7.71 o
   1   0  15       97.19       89.76      6.22 o
  -5   1  15       24.21       19.76      2.80 o
  -4   1  15       15.47       12.34      2.33 o
  -3   1  15       68.14       75.08      3.82 o
  -2   1  15       12.10       16.96      2.27 o
  -1   1  15       79.07       77.55      3.93 o
   0   1  15       55.25       62.49      9.57 o
   1   1  15       53.67       59.42      5.72 o
  -4   2  15       32.09       35.63      3.04 o
  -3   2  15      192.44      194.37      5.62 o
  -2   2  15       48.33       57.33      3.82 o
  -1   2  15      135.08      138.03      4.89 o
   0   2  15        0.90        2.66      2.61 o
  -3   3  15       75.56       74.58      4.30 o
  -2   3  15        3.42        6.27      4.85 o
  -1   3  15      103.35      106.77      4.84 o
  -3  -3  16      240.43      258.82      9.20 o
  -2  -3  16      190.38      163.35      7.46 o
  -1  -3  16      174.00      184.48      7.96 o
  -4  -2  16       72.83       87.52      5.97 o
  -3  -2  16      104.17      110.39      6.46 o
  -2  -2  16       64.78       70.36      5.47 o
  -1  -2  16      138.86      160.86      7.46 o
   0  -2  16        4.64        3.23      3.23 o
  -4  -1  16       10.77       10.94      3.23 o
  -3  -1  16       58.12       59.67      5.22 o
  -2  -1  16       64.80       66.14      4.97 o
  -1  -1  16        6.86        5.47      2.98 o
   0  -1  16      114.20      112.63      6.71 o
  -4   0  16      149.27      141.47      6.96 o
  -3   0  16       10.56        7.71      2.98 o
  -2   0  16       43.51       57.18      4.97 o
  -1   0  16       21.34       30.58      3.98 o
   0   0  16        7.03       11.93      3.48 o
  -3   1  16       79.80       96.33      4.64 o
  -2   1  16       22.39       28.41      3.98 o
  -1   1  16       42.35       37.54      4.23 o
 
